# Supplementary material for: Human FcRn Is a Two-in-One Attachment-Uncoating Receptor for Echovirus 18
Source: mBio. 2022 Jul 5;13(4):e01166-22. doi: 10.1128/mbio.01166-22 (PMC9426509; doi:10.1128/mbio.01166-22)
Supplement: TABLE S1 [file mbio.01166-22-s0005.xlsx]

## Sheet: Sheet1
id	num	neg|score	neg|p-value	neg|fdr	neg|rank	neg|goodsgrna	neg|lfc	pos|score	pos|p-value	pos|fdr	pos|rank	pos|goodsgrna	pos|lfc
AAMP	10	0.010293	0.048594	0.940911	182	8	-2.8837	0.75622	0.75653	0.998234	2746	0	-2.8837		0.121352
ABCA1	10	0.21406	0.46935	0.998589	1704	6	-0.22565	0.88954	0.88887	0.998234	3234	0	-0.22565		0.0508345
ABCA12	10	0.53296	0.77212	0.998749	2786	5	0.083083	0.095618	0.17695	0.99169	638	3	0.083083		1.01946
ABCA2	9	0.57235	0.79795	0.998749	2884	4	0.43524	0.4747	0.51638	0.99169	1869	1	0.43524		0.323581
ABCA3	8	0.059812	0.19749	0.964761	725	4	-0.18302	0.43416	0.48917	0.99169	1765	1	-0.18302		0.36235
ABCA4	10	0.71643	0.87846	0.998749	3204	3	0.70678	0.87672	0.87606	0.998234	3188	0	0.70678		0.0571391
ABCA5	10	0.903	0.95992	0.999999	3504	2	0.3543	0.33269	0.42179	0.99169	1510	1	0.3543		0.47796
ABCA6	10	0.44767	0.71	0.998749	2574	5	-0.0064612	0.72485	0.72534	0.998234	2637	1	-0.0064612		0.139752
ABCA7	10	0.65167	0.84582	0.998749	3075	4	-0.1259	0.32837	0.41805	0.99169	1497	2	-0.1259		0.483637
ABCA8	10	0.91511	0.96447	0.999999	3517	1	0.78269	0.33983	0.42771	0.99169	1538	1	0.78269		0.468738
ABCB1	10	0.29158	0.56395	0.998749	2051	5	-0.34255	0.1062	0.1914	0.99169	684	3	-0.34255		0.973875
ABCB11	10	0.16744	0.40383	0.998145	1477	4	0.088354	0.18122	0.27393	0.99169	983	2	0.088354		0.741794
ABCB4	10	0.40005	0.67185	0.998749	2433	5	0.0083611	0.74229	0.74277	0.998234	2699	0	0.0083611		0.129426
ABCB5	10	0.02441	0.098278	0.940911	376	7	-0.84676	0.99369	0.99373	0.99915	3631	0	-0.84676		0.00274908
ABCC1	5	0.986	0.99172	0.999999	3617	0	1.2655	0.4945	0.53011	0.99169	1917	0	1.2655		0.305834
ABCC10	9	0.13598	0.35083	0.994676	1277	5	-0.64744	0.71258	0.71338	0.998234	2584	0	-0.64744		0.147166
ABCC11	10	0.19462	0.44277	0.998589	1618	4	-0.22446	0.31328	0.40542	0.99169	1454	2	-0.22446		0.504067
ABCC2	10	0.96266	0.9819	0.999999	3585	2	0.53384	0.79008	0.79019	0.998234	2863	0	0.53384		0.102329
ABCC3	10	0.087314	0.2592	0.971829	972	4	0.31078	0.78872	0.78891	0.998234	2861	0	0.31078		0.103077
ABCC4	10	0.59913	0.81511	0.998749	2953	4	0.24495	0.87166	0.87109	0.998234	3174	0	0.24495		0.0596529
ABCC5	9	0.029002	0.11258	0.955466	426	7	-0.49981	0.0063393	0.019771	0.961618	73	1	-0.49981		2.19796
ABCC6	6	0.00076364	0.0046039	0.717822	21	4	-3.0705	0.40093	0.46778	0.99169	1673	1	-3.0705		0.396931
ABCC8	10	0.3804	0.65575	0.998749	2380	3	0.32907	0.50924	0.54054	0.99169	1964	1	0.32907		0.293077
ABCC9	10	0.18996	0.43633	0.998145	1592	5	0.11496	0.52145	0.54953	0.99169	2004	1	0.11496		0.282787
ABCD1	6	0.0086042	0.041511	0.940911	158	6	-2.0629	0.9914	0.99141	0.99915	3622	0	-2.0629		0.00375109
ABCG1	9	0.36684	0.6434	0.998749	2334	4	0.19282	0.10584	0.1909	0.99169	683	1	0.19282		0.97535
ABCG2	9	0.42403	0.69108	0.998749	2506	5	-0.23787	0.15499	0.2461	0.99169	876	1	-0.23787		0.809696
ABCG4	9	0.099217	0.28317	0.978406	1048	3	0.465	0.025678	0.064015	0.99169	228	3	0.465		1.59044
ABCG5	9	0.19675	0.44575	0.998589	1628	6	-0.13567	0.71564	0.71633	0.998234	2592	0	-0.13567		0.145305
ABCG8	9	0.15438	0.38269	0.994676	1391	4	0.075063	0.53271	0.55826	0.99169	2038	1	0.075063		0.273509
ABI3	10	0.34311	0.61948	0.998749	2238	4	-0.010231	0.46477	0.50961	0.99169	1854	1	-0.010231		0.332762
ABO	10	0.0043713	0.022779	0.853744	97	8	-1.3623	0.84203	0.84141	0.998234	3059	0	-1.3623		0.0746724
ACAP1	10	0.42902	0.69513	0.998749	2517	5	0.050906	0.043074	0.094398	0.99169	342	2	0.050906		1.36578
ACE	10	0.030056	0.11583	0.955466	438	4	0.23747	0.18467	0.27749	0.99169	1001	1	0.23747		0.733604
ACE2	10	0.40373	0.67468	0.998749	2459	5	-0.11813	0.034762	0.080135	0.99169	287	1	-0.11813		1.4589
ACHE	10	0.006976	0.034477	0.940911	132	9	-0.73705	0.93551	0.93552	0.998245	3426	0	-0.73705		0.0289516
ACKR2	10	0.30545	0.57907	0.998749	2091	6	-0.20457	0.63992	0.64544	0.993675	2375	1	-0.20457		0.193874
ACKR3	8	0.032277	0.12261	0.955466	462	5	-0.71987	0.083475	0.15994	0.99169	582	1	-0.71987		1.07844
ACKR4	6	0.39334	0.6663	0.998749	2415	1	0.7521	0.17944	0.27194	0.99169	974	1	0.7521		0.746081
ACTR2	6	0.011275	0.052425	0.940911	199	4	-1.4639	0.085232	0.16267	0.99169	588	2	-1.4639		1.0694
ACTR3	8	0.33829	0.61426	0.998749	2216	4	0.11605	0.29616	0.39071	0.99169	1396	1	0.11605		0.528474
ACVR1	9	0.99172	0.99445	0.999999	3625	1	0.69219	0.1623	0.25383	0.99169	905	2	0.69219		0.789681
ACVR1B	10	0.072267	0.226	0.964761	846	6	-0.75701	0.71775	0.71837	0.998234	2601	1	-0.75701		0.144027
ACVR1C	10	0.083601	0.25127	0.968264	946	6	-0.52976	0.93245	0.93231	0.998234	3414	0	-0.52976		0.0303744
ACVR2A	10	0.066653	0.21338	0.964761	780	3	0.31499	0.073875	0.14505	0.99169	522	3	0.31499		1.1315
ACVR2B	8	0.11034	0.30437	0.989417	1125	6	-0.34235	0.079893	0.15445	0.99169	556	2	-0.34235		1.09749
ACVRL1	9	0.82243	0.92812	0.999846	3386	2	0.84867	0.22131	0.31573	0.99169	1133	1	0.84867		0.654999
ADAM10	10	0.74761	0.89475	0.998749	3260	3	0.89621	0.082959	0.15915	0.99169	581	2	0.89621		1.08114
ADAM11	9	0.031152	0.11925	0.955466	450	7	-0.68065	0.85362	0.8531	0.998234	3099	0	-0.68065		0.0687354
ADAM12	10	0.65376	0.84686	0.998749	3081	3	0.3189	0.086537	0.16462	0.99169	596	2	0.3189		1.0628
ADAM15	8	0.25682	0.5242	0.998749	1894	5	-0.025986	0.59637	0.60809	0.99169	2233	1	-0.025986		0.224484
ADAM17	9	0.072687	0.227	0.964761	848	3	0.37632	0.62226	0.63002	0.993049	2313	1	0.37632		0.206028
ADAM18	6	0.12254	0.32691	0.994676	1198	3	0.0099629	0.03172	0.074812	0.99169	262	1	0.0099629		1.49867
ADAM19	9	0.010311	0.048659	0.940911	184	8	-0.55648	0.99772	0.99763	0.99915	3649	0	-0.55648		0.000991322
ADAM2	6	0.066364	0.21265	0.964761	774	5	-0.33115	0.69187	0.69277	0.998234	2511	0	-0.33115		0.159976
ADAM20	9	0.21809	0.47484	0.998589	1733	3	0.14963	0.13052	0.21955	0.99169	797	2	0.14963		0.884323
ADAM21	7	0.48767	0.74096	0.998749	2673	2	0.64086	0.054506	0.11384	0.99169	399	2	0.64086		1.26356
ADAM22	10	0.37622	0.65242	0.998749	2370	3	0.26563	0.7805	0.78071	0.998234	2832	0	0.26563		0.107627
ADAM23	9	0.24063	0.50411	0.998749	1823	5	-0.010106	0.69068	0.69165	0.998234	2509	0	-0.010106		0.160723
ADAM28	10	0.33541	0.61125	0.998749	2204	5	0.031193	0.80162	0.8016	0.998234	2899	0	0.031193		0.0960315
ADAM29	9	0.55053	0.78379	0.998749	2828	2	0.14128	0.82236	0.82183	0.998234	2986	0	0.14128		0.084938
ADAM30	10	0.83426	0.93298	0.999846	3403	2	0.4469	0.25503	0.3503	0.99169	1258	1	0.4469		0.593409
ADAM33	9	0.052882	0.18078	0.964761	675	5	-0.41574	0.53302	0.55848	0.99169	2040	1	-0.41574		0.273256
ADAM7	10	0.73306	0.88726	0.998749	3234	4	0.051774	0.87509	0.87452	0.998234	3182	0	0.051774		0.0579473
ADAM8	10	0.11459	0.31224	0.990327	1153	6	-0.41042	0.25503	0.3503	0.99169	1259	1	-0.41042		0.593409
ADAM9	8	0.60243	0.81727	0.998749	2962	2	0.43262	0.17876	0.27119	0.99169	968	2	0.43262		0.74773
ADCY1	10	0.013136	0.059451	0.940911	223	6	-0.81064	0.60398	0.6145	0.99169	2265	1	-0.81064		0.218977
ADCY2	9	0.28124	0.55227	0.998749	1993	3	0.31691	0.7164	0.71703	0.998234	2593	0	0.31691		0.144844
ADCY3	10	0.0097285	0.046179	0.940911	173	8	-0.82434	0.8981	0.89736	0.998234	3261	0	-0.82434		0.0466753
ADCY4	10	0.26728	0.53634	0.998749	1936	6	-0.38381	0.54139	0.56475	0.99169	2064	1	-0.38381		0.26649
ADCY5	10	0.0522	0.17899	0.964761	668	5	-0.035958	0.17805	0.27041	0.99169	967	2	-0.035958		0.749458
ADCY6	9	0.64478	0.84211	0.998749	3065	4	0.4292	0.2813	0.37614	0.99169	1349	2	0.4292		0.55083
ADCY7	10	0.73005	0.88566	0.998749	3231	4	0.84145	0.017116	0.046098	0.99169	167	2	0.84145		1.7666
ADCY8	10	0.31234	0.58657	0.998749	2115	5	-0.0035055	0.70451	0.70533	0.998234	2559	1	-0.0035055		0.152113
ADCY9	9	0.04281	0.1529	0.957778	580	6	-0.3577	0.2243	0.3188	0.99169	1149	2	-0.3577		0.649171
ADCYAP1R1	10	0.4105	0.68024	0.998749	2475	4	0.063297	0.68063	0.68233	0.998234	2484	1	0.063297		0.167089
ADIPOR1	5	0.056644	0.18996	0.964761	699	4	-0.45445	0.38507	0.4575	0.99169	1626	1	-0.45445		0.41446
ADIPOR2	9	0.20917	0.46274	0.998589	1680	5	-0.52643	0.50512	0.53761	0.99169	1953	1	-0.52643		0.296605
ADORA1	9	0.019717	0.083168	0.940911	310	7	-0.91744	0.1145	0.20229	0.99169	735	1	-0.91744		0.941195
ADORA2A	9	0.041251	0.14845	0.957778	558	4	0.13171	0.81616	0.81591	0.998234	2966	0	0.13171		0.0882247
ADORA2B	10	0.008116	0.039348	0.940911	151	8	-0.96605	0.81812	0.81774	0.998234	2974	0	-0.96605		0.087183
ADORA3	10	0.039165	0.14251	0.957778	538	7	-0.61284	0.69293	0.69384	0.998234	2518	1	-0.61284		0.159311
ADPGK	9	0.28076	0.55174	0.998749	1987	4	0.21854	0.2191	0.31349	0.99169	1119	2	0.21854		0.659358
ADRA1A	8	0.35199	0.62849	0.998749	2278	4	-0.02704	0.76889	0.76906	0.998234	2786	0	-0.02704		0.114136
ADRA1B	10	0.18996	0.43633	0.998145	1590	4	0.24279	0.054602	0.11401	0.99169	401	2	0.24279		1.26279
ADRA1D	10	0.021939	0.090377	0.940911	340	8	-0.76858	0.90523	0.90461	0.998234	3295	0	-0.76858		0.0432411
ADRA2A	10	0.63648	0.83766	0.998749	3048	4	0.075439	0.068834	0.1371	0.99169	495	3	0.075439		1.1622
ADRA2B	8	0.28014	0.55096	0.998749	1985	5	-0.1199	0.82215	0.82158	0.998234	2985	0	-0.1199		0.0850489
ADRA2C	10	0.0039243	0.020775	0.853744	86	5	-0.67441	0.83107	0.83054	0.998234	3017	0	-0.67441		0.0803624
ADRB1	8	0.28616	0.5577	0.998749	2024	3	0.79704	0.015741	0.042849	0.99169	154	2	0.79704		1.80297
ADRB2	10	0.011364	0.052758	0.940911	201	8	-0.25112	0.77669	0.77688	0.998234	2820	0	-0.25112		0.109752
ADRB3	10	0.013527	0.060969	0.940911	227	7	-1.0631	0.27812	0.37308	0.99169	1329	2	-1.0631		0.555768
ADRM1	9	0.0086745	0.041839	0.940911	160	6	-1.4258	0.034969	0.080444	0.99169	291	3	-1.4258		1.45632
ADTRP	9	0.0048917	0.025115	0.874696	105	5	-0.60827	0.87255	0.87204	0.998234	3177	0	-0.60827		0.0592097
AGER	6	0.10262	0.2898	0.978406	1076	3	-0.70843	0.45453	0.50254	0.99169	1819	1	-0.70843		0.342437
AGRN	9	0.45461	0.71545	0.998749	2594	4	0.13504	0.64276	0.64797	0.993675	2383	1	0.13504		0.191951
AGTR1	10	0.80306	0.91947	0.998749	3362	3	0.61388	0.2871	0.38172	0.99169	1361	2	0.61388		0.541967
AGTR2	10	0.049018	0.17042	0.964761	637	2	0.49742	0.38731	0.45905	0.99169	1633	1	0.49742		0.411941
AGTRAP	9	0.79923	0.9177	0.998749	3354	3	0.57436	0.16785	0.25965	0.99169	927	2	0.57436		0.775079
AIF1L	8	0.026517	0.10484	0.951115	403	7	-0.24488	0.90415	0.90362	0.998234	3289	0	-0.24488		0.0437595
AIMP2	10	0.50762	0.75529	0.998749	2729	4	0.42309	0.0096438	0.028421	0.99169	93	2	0.42309		2.01575
AJAP1	10	0.28609	0.55764	0.998749	2023	6	-0.079899	0.08059	0.15551	0.99169	563	3	-0.079899		1.09372
AKAP2	7	0.21638	0.47244	0.998589	1724	4	-0.7418	0.55324	0.57393	0.99169	2101	1	-0.7418		0.257086
AKAP5	10	0.24696	0.51209	0.998749	1848	6	-0.14863	0.94134	0.9412	0.998849	3444	0	-0.14863		0.0262535
AKAP7	10	0.28313	0.55423	0.998749	2005	5	-0.23188	0.7766	0.77678	0.998234	2819	0	-0.23188		0.109803
ALCAM	10	0.60014	0.81577	0.998749	2954	2	0.3763	0.8995	0.89875	0.998234	3268	0	0.3763		0.0459988
ALG10B	6	0.14909	0.37367	0.994676	1349	1	0.342	0.58832	0.60171	0.99169	2207	0	0.342		0.230386
ALK	8	0.26288	0.53125	0.998749	1915	4	-0.08071	0.53153	0.55741	0.99169	2025	1	-0.08071		0.274472
ALOX5AP	8	0.37929	0.65488	0.998749	2376	1	0.59371	0.66667	0.66934	0.998234	2442	0	0.59371		0.176089
ALPI	7	0.44418	0.70714	0.998749	2559	4	-0.29022	0.60183	0.61275	0.99169	2257	0	-0.29022		0.220526
ALPL	9	0.00083845	0.0050317	0.717822	23	8	-1.4645	0.92945	0.92913	0.998234	3399	0	-1.4645		0.031774
ALPP	7	0.22106	0.47875	0.998589	1746	2	0.71151	0.48632	0.52437	0.99169	1900	1	0.71151		0.313078
ALPPL2	7	0.10619	0.29673	0.978406	1109	5	-0.62557	0.11552	0.20335	0.99169	740	1	-0.62557		0.937343
AMER1	9	0.24605	0.51089	0.998749	1845	5	-0.17374	0.21707	0.31153	0.99169	1108	1	-0.17374		0.6634
AMER2	8	0.57194	0.7977	0.998749	2882	3	0.23181	0.15571	0.24692	0.99169	881	2	0.23181		0.807683
AMFR	10	0.17472	0.41492	0.998145	1507	6	-0.17974	0.56484	0.58307	0.99169	2133	1	-0.17974		0.248075
AMHR2	10	0.11436	0.3118	0.990327	1151	6	-0.50092	0.68087	0.68257	0.998234	2485	1	-0.50092		0.166936
AMICA1	10	0.071499	0.22434	0.964761	829	5	-0.44507	0.24279	0.3377	0.99169	1218	2	-0.44507		0.614769
AMIGO1	9	0.15205	0.37865	0.994676	1382	3	0.063883	0.43024	0.48668	0.99169	1740	1	0.063883		0.366289
AMIGO2	10	0.15867	0.38976	0.994676	1421	7	-0.56179	0.25981	0.35488	0.99169	1279	2	-0.56179		0.585344
AMN	8	0.26551	0.53431	0.998749	1926	5	-0.8401	0.49794	0.53257	0.99169	1929	1	-0.8401		0.302823
AMN1	10	0.40559	0.67614	0.998749	2462	5	0.093498	0.59923	0.61048	0.99169	2250	1	0.093498		0.222406
AMOT	10	0.16023	0.3923	0.994676	1437	3	0.23156	0.21261	0.30699	0.99169	1091	1	0.23156		0.672416
AMOTL1	10	0.029408	0.11383	0.955466	431	6	-0.4158	0.30562	0.39903	0.99169	1428	2	-0.4158		0.514818
AMOTL2	9	0.00074053	0.0045227	0.717822	19	9	-1.7935	0.99866	0.99859	0.999411	3654	0	-1.7935		0.000582345
AMPH	10	0.39906	0.6711	0.998749	2430	4	0.25876	0.87854	0.87785	0.998234	3192	0	0.25876		0.0562385
ANGPTL1	10	0.03376	0.12701	0.955466	485	5	0.044681	0.97334	0.97307	0.99915	3547	0	0.044681		0.0117354
ANK1	10	0.026343	0.10427	0.950927	401	5	0.0010333	0.30811	0.40107	0.99169	1437	2	0.0010333		0.511294
ANK2	9	0.028227	0.11014	0.955466	418	7	-0.58551	0.30334	0.39729	0.99169	1419	1	-0.58551		0.51807
ANK3	10	0.69452	0.86727	0.998749	3155	4	-0.0076079	0.079526	0.15391	0.99169	554	2	-0.0076079		1.09949
ANKH	9	0.22217	0.48019	0.998589	1752	5	-0.08719	0.1752	0.26751	0.99169	951	1	-0.08719		0.756466
ANKMY2	10	0.12708	0.33498	0.994676	1219	6	-0.52216	0.080484	0.15536	0.99169	558	1	-0.52216		1.09429
ANKRD13A	9	0.0045246	0.02342	0.853744	99	6	-1.2836	0.052365	0.11027	0.99169	389	3	-1.2836		1.28096
ANKRD13B	10	0.10609	0.29657	0.978406	1108	6	-0.46024	0.56083	0.57988	0.99169	2117	1	-0.46024		0.251169
ANKRD13D	10	0.012297	0.056272	0.940911	212	7	-0.54516	0.32474	0.41492	0.99169	1485	1	-0.54516		0.488464
ANKRD20A1	3	0.37056	0.64704	0.998749	2347	2	-0.093713	0.85845	0.85773	0.998234	3126	0	-0.093713		0.066285
ANKRD20A2	1	0.66472	0.85266	0.998749	3093	0	0.82298	0.33528	0.42394	0.99169	1515	0	0.82298		0.474592
ANO1	10	0.16107	0.39371	0.994676	1442	5	-0.11264	0.56533	0.5834	0.99169	2135	1	-0.11264		0.247698
ANO10	8	0.08145	0.24665	0.968264	925	5	-0.91751	0.99236	0.99239	0.99915	3629	0	-0.91751		0.00333075
ANO2	9	0.08551	0.25529	0.971244	961	6	-0.93623	0.67969	0.68145	0.998234	2474	1	-0.93623		0.167689
ANO3	9	0.66782	0.85419	0.998749	3106	3	0.5917	0.026204	0.064979	0.99169	232	2	0.5917		1.58163
ANO4	10	0.21522	0.47089	0.998589	1708	6	-0.26074	0.017116	0.046098	0.99169	165	2	-0.26074		1.7666
ANO5	9	0.0025862	0.014326	0.794074	65	6	-0.20504	0.88479	0.88408	0.998234	3214	0	-0.20504		0.0531598
ANO6	9	0.29262	0.56511	0.998749	2057	5	-0.7418	0.042893	0.094135	0.99169	340	3	-0.7418		1.36761
ANO7	9	0.22638	0.48578	0.998589	1778	6	-0.12401	0.90278	0.90219	0.998234	3283	0	-0.12401		0.0444181
ANO8	9	0.46459	0.72333	0.998749	2620	5	-0.31301	0.29096	0.38552	0.99169	1385	2	-0.31301		0.536167
ANO9	10	0.91221	0.96348	0.999999	3513	2	0.5286	0.22263	0.31714	0.99169	1141	2	0.5286		0.652416
ANPEP	7	0.52778	0.76863	0.998749	2777	3	0.22762	0.82408	0.82358	0.998234	2993	0	0.22762		0.0840306
ANTXR1	8	0.062321	0.20322	0.964761	746	6	-0.56674	0.79978	0.79975	0.998234	2895	0	-0.56674		0.0970295
ANTXR2	10	0.68142	0.86069	0.998749	3136	4	0.33895	0.82546	0.82493	0.998234	3000	0	0.33895		0.083304
ANXA1	10	0.0012275	0.0073059	0.732807	35	9	-0.62891	0.90204	0.90144	0.998234	3279	0	-0.62891		0.0447742
ANXA13	10	0.081188	0.24607	0.968264	919	3	0.72027	0.092238	0.17237	0.99169	624	1	0.72027		1.03509
ANXA2	6	0.23793	0.50072	0.998749	1819	4	-0.35047	0.54558	0.56793	0.99169	2074	0	-0.35047		0.263142
ANXA2R	6	0.98367	0.9906	0.999999	3615	1	0.53789	0.65548	0.6593	0.998234	2415	0	0.53789		0.183441
ANXA4	10	0.034677	0.12982	0.957778	492	6	-0.32823	0.54327	0.56618	0.99169	2068	1	-0.32823		0.264984
ANXA5	10	0.84347	0.93676	0.999846	3414	2	0.87714	0.07158	0.14147	0.99169	512	3	0.87714		1.14521
ANXA6	10	0.090928	0.26672	0.976448	998	7	-0.28767	0.69707	0.69792	0.998234	2537	1	-0.28767		0.156724
ANXA7	10	0.72034	0.88052	0.998749	3215	3	0.26903	0.18416	0.27699	0.99169	996	2	0.26903		0.734805
ANXA8	5	0.072863	0.22743	0.964761	849	2	0.17094	0.73914	0.73953	0.998234	2684	0	0.17094		0.131273
ANXA8L1	2	0.79593	0.91622	0.998749	3347	0	0.45096	0.56066	0.57978	0.99169	2116	0	0.45096		0.2513
ANXA9	7	0.99973	0.99965	0.999999	3654	0	0.83276	0.62135	0.62922	0.993049	2309	0	0.83276		0.206664
AOC3	8	0.061381	0.20109	0.964761	734	5	-0.74679	0.11764	0.2055	0.99169	747	1	-0.74679		0.929445
AP2B1	6	0.089405	0.26362	0.971829	992	3	0.0029626	0.10328	0.18749	0.99169	668	2	0.0029626		0.985984
AP3B1	9	0.0045664	0.023621	0.853744	101	6	-1.4765	0.71756	0.71819	0.998234	2597	0	-1.4765		0.144142
APCDD1	9	0.35765	0.63426	0.998749	2307	5	-0.16741	0.25669	0.35193	0.99169	1268	1	-0.16741		0.590591
APLNR	10	0.2613	0.52949	0.998749	1910	5	0.049645	0.77865	0.77885	0.998234	2826	0	0.049645		0.108658
APMAP	10	0.16587	0.40147	0.997414	1470	7	-0.66817	0.92688	0.92662	0.998234	3385	0	-0.66817		0.0329765
APOBR	10	0.15379	0.38161	0.994676	1388	5	-0.13618	0.6963	0.69714	0.998234	2531	1	-0.13618		0.157204
APOM	5	0.75888	0.89968	0.998749	3282	1	0.71142	0.55225	0.57306	0.99169	2095	0	0.71142		0.257864
APP	9	0.40898	0.67894	0.998749	2471	4	0.14302	0.86087	0.86025	0.998234	3135	0	0.14302		0.0650624
AQP1	10	0.074717	0.23174	0.964761	874	4	0.19027	0.057546	0.11906	0.99169	422	2	0.19027		1.23998
AQP10	9	0.27408	0.54426	0.998749	1965	5	-0.37111	0.71756	0.71819	0.998234	2596	0	-0.37111		0.144142
AQP11	9	0.11311	0.30954	0.99006	1134	4	-0.030491	0.29096	0.38552	0.99169	1379	2	-0.030491		0.536167
AQP2	10	0.21186	0.46637	0.998589	1695	4	0.70239	0.1673	0.25901	0.99169	924	2	0.70239		0.776504
AQP3	9	0.043183	0.15391	0.957778	587	5	-0.088961	0.083733	0.16032	0.99169	585	2	-0.088961		1.0771
AQP4	9	0.10405	0.29259	0.978406	1085	3	0.57211	0.066837	0.13397	0.99169	483	3	0.57211		1.17498
AQP5	9	0.08834	0.26134	0.971829	977	5	-0.50267	0.85127	0.85065	0.998234	3091	0	-0.50267		0.0699327
AQP7	5	0.047327	0.16561	0.964761	625	4	-1.9033	0.91554	0.9151	0.998234	3336	0	-1.9033		0.0383227
AQP8	10	0.4905	0.74327	0.998749	2682	5	0.14185	0.90628	0.90569	0.998234	3298	0	0.14185		0.0427376
AQP9	10	0.021999	0.090556	0.940911	345	7	-0.97165	0.96507	0.96514	0.99915	3520	0	-0.97165		0.0154412
ARF6	8	0.024811	0.099545	0.940911	382	5	-2.109	0.8927	0.89195	0.998234	3243	0	-2.109		0.0492945
ARHGAP33	10	0.71387	0.87714	0.998749	3199	3	0.51409	0.31093	0.4034	0.99169	1442	2	0.51409		0.507337
ARHGEF26	6	0.97719	0.98767	0.999999	3602	1	0.49301	0.07555	0.14769	0.99169	533	1	0.49301		1.12177
ARHGEF39	10	0.00056692	0.003521	0.717822	17	7	-1.8589	0.84725	0.8466	0.998234	3076	0	-1.8589		0.0719884
ARID3C	6	0.015508	0.068206	0.940911	259	3	-0.23682	0.42023	0.48023	0.99169	1715	1	-0.23682		0.376513
ARL8B	6	0.72606	0.88343	0.998749	3223	1	1.2301	0.38814	0.45962	0.99169	1634	1	1.2301		0.411012
ARMCX5-GPRASP2	10	0.84594	0.93775	0.999846	3421	3	0.32999	0.78295	0.78301	0.998234	2842	0	0.32999		0.106266
ARRDC3	10	0.10526	0.295	0.978406	1097	5	-0.084878	0.79443	0.79452	0.998234	2876	0	-0.084878		0.0999444
ART1	9	0.59779	0.81434	0.998749	2948	4	0.08963	0.94901	0.94901	0.998849	3468	0	0.08963		0.0227292
ART3	9	0.013074	0.059199	0.940911	222	5	-0.21751	0.80046	0.80038	0.998234	2898	0	-0.21751		0.0966604
ARVCF	10	0.16213	0.39548	0.994676	1453	4	0.13913	0.025181	0.063165	0.99169	223	2	0.13913		1.59893
ASAP1	10	0.055584	0.18738	0.964761	688	4	0.39561	0.12517	0.2137	0.99169	778	1	0.39561		0.9025
ASAP3	8	0.8506	0.93964	0.999846	3432	3	0.12571	0.6365	0.64249	0.993049	2364	1	0.12571		0.196202
ASGR1	8	0.25129	0.51773	0.998749	1872	3	0.49525	0.53626	0.56077	0.99169	2051	1	0.49525		0.270625
ASGR2	9	0.0097261	0.046171	0.940911	172	4	0.086406	0.20411	0.29804	0.99169	1057	2	0.086406		0.690136
ASIC1	10	0.45547	0.71616	0.998749	2596	3	0.73284	0.44643	0.4973	0.99169	1796	1	0.73284		0.350247
ASIC2	8	0.072066	0.22557	0.964761	844	5	-0.40901	0.30683	0.39997	0.99169	1433	1	-0.40901		0.513102
ASIC3	10	0.75594	0.89838	0.998749	3276	4	0.36268	0.1815	0.27422	0.99169	986	2	0.36268		0.741123
ASIC4	10	0.53296	0.77212	0.998749	2787	5	0.24959	0.58157	0.59645	0.99169	2181	1	0.24959		0.235398
ASIC5	6	0.10142	0.28751	0.978406	1061	5	-1.3653	0.79768	0.79767	0.998234	2887	0	-1.3653		0.0981713
ATCAY	10	0.12234	0.32656	0.994676	1196	5	0.16537	0.10261	0.18655	0.99169	666	2	0.16537		0.98881
ATG10	7	0.0038283	0.020334	0.853744	83	6	-1.2451	0.85817	0.85747	0.998234	3123	0	-1.2451		0.0664267
ATG2A	9	0.024272	0.097834	0.940911	374	6	-0.20555	0.25909	0.35421	0.99169	1274	2	-0.20555		0.586549
ATP10A	9	0.59485	0.81257	0.998749	2939	3	0.13482	0.084943	0.16224	0.99169	587	3	0.13482		1.07087
ATP10B	10	0.44549	0.70819	0.998749	2565	4	0.3172	0.26061	0.35567	0.99169	1282	2	0.3172		0.584009
ATP11A	9	0.34167	0.61797	0.998749	2225	4	0.40167	0.1085	0.19462	0.99169	701	2	0.40167		0.96457
ATP11B	10	0.011153	0.051989	0.940911	198	8	-0.54118	0.65686	0.66055	0.998234	2417	1	-0.54118		0.182527
ATP11C	10	0.2228	0.48107	0.998589	1755	6	-0.30453	0.4269	0.48458	0.99169	1729	1	-0.30453		0.369674
ATP12A	9	0.077309	0.23755	0.964761	900	5	-0.39678	0.33873	0.42684	0.99169	1534	1	-0.39678		0.470146
ATP13A5	10	0.042563	0.15215	0.957778	577	7	-0.54165	0.7593	0.75965	0.998234	2756	0	-0.54165		0.119587
ATP1A1	10	0.043926	0.15604	0.960695	591	7	-0.74051	0.29765	0.39206	0.99169	1401	1	-0.74051		0.526294
ATP1A2	9	0.1297	0.33963	0.994676	1233	6	-0.29933	0.20704	0.30109	0.99169	1071	1	-0.29933		0.683946
ATP1A3	10	0.13311	0.3458	0.994676	1258	7	-0.18076	0.69666	0.69748	0.998234	2534	1	-0.18076		0.156979
ATP1A4	9	0.43446	0.69949	0.998749	2526	5	-0.0020282	0.4546	0.50259	0.99169	1820	1	-0.0020282		0.342371
ATP1B1	8	0.1626	0.39629	0.994676	1457	5	-0.34911	0.42463	0.48317	0.99169	1722	1	-0.34911		0.371989
ATP1B2	9	0.56176	0.79103	0.998749	2855	1	1.3837	0.011379	0.032634	0.99169	110	4	1.3837		1.9439
ATP1B3	9	0.34268	0.61902	0.998749	2234	5	-0.47601	0.43024	0.48668	0.99169	1739	1	-0.47601		0.366289
ATP1B4	10	0.14452	0.36595	0.994676	1329	6	-0.08465	0.61782	0.62618	0.993049	2299	1	-0.08465		0.209138
ATP2B1	9	0.018512	0.078995	0.940911	296	8	-1.4993	0.93723	0.9371	0.998245	3431	0	-1.4993		0.0281538
ATP2B2	10	0.28768	0.5594	0.998749	2032	5	0.0054187	0.65243	0.65647	0.997382	2407	1	0.0054187		0.185466
ATP2B3	9	0.19137	0.43836	0.998589	1605	4	0.11636	0.51491	0.54483	0.99169	1985	1	0.11636		0.288269
ATP2B4	10	0.69969	0.86987	0.998749	3171	4	0.061895	0.062519	0.1273	0.99169	447	2	0.061895		1.20399
ATP4A	9	0.12654	0.33404	0.994676	1217	4	0.068645	0.65918	0.66266	0.998234	2421	1	0.068645		0.180996
ATP4B	8	0.012997	0.058871	0.940911	221	7	-0.49385	0.98171	0.98149	0.99915	3586	0	-0.49385		0.00801679
ATP6V1A	7	0.75968	0.90007	0.998749	3286	3	0.087609	0.67615	0.67797	0.998234	2467	0	0.087609		0.169957
ATP7A	8	0.60781	0.82072	0.998749	2975	2	0.37749	0.12162	0.20984	0.99169	768	2	0.37749		0.914995
ATP8A2	10	0.68878	0.86438	0.998749	3144	4	0.17859	0.17312	0.26525	0.99169	941	1	0.17859		0.761653
ATP8B1	9	0.007671	0.037429	0.940911	141	4	0.77087	0.033261	0.077444	0.99169	272	3	0.77087		1.47806
ATP8B2	9	0.13751	0.35364	0.994676	1285	4	0.02611	0.84449	0.84394	0.998234	3065	0	0.02611		0.0734055
AVIL	10	0.017329	0.074823	0.940911	282	8	-1.3288	0.79769	0.79768	0.998234	2888	0	-1.3288		0.0981659
AVPR1A	9	0.13256	0.34486	0.994676	1251	6	-0.4862	0.033693	0.078194	0.99169	277	3	-0.4862		1.47246
AVPR1B	10	0.14202	0.36165	0.994676	1314	5	-0.15205	0.81505	0.81476	0.998234	2962	0	-0.15205		0.0888157
AVPR2	9	0.50082	0.75088	0.998749	2710	4	0.3228	0.59755	0.60908	0.99169	2241	1	0.3228		0.223626
AXL	8	0.71457	0.87747	0.998749	3201	3	0.2114	0.8519	0.85125	0.998234	3094	0	0.2114		0.0696114
B2M	5	1	1	0.999999	3657	0	13.425	4.0663e-13	1.3537e-06	0.002475	2	5	13.425		12.3908
B3GNT4	8	0.50245	0.75195	0.998749	2714	4	0.16823	0.46201	0.50782	0.99169	1831	1	0.16823		0.335349
BAI1	9	0.25856	0.52623	0.998749	1900	5	-0.37517	0.10471	0.18938	0.99169	675	1	-0.37517		0.980012
BAI2	10	0.083601	0.25127	0.968264	947	5	-1.4741	0.60398	0.6145	0.99169	2264	1	-1.4741		0.218977
BAI3	8	0.28929	0.56134	0.998749	2040	5	-0.15501	0.32551	0.41555	0.99169	1489	1	-0.15501		0.487436
BAIAP2	10	0.50193	0.75159	0.998749	2713	3	0.85287	0.17495	0.26722	0.99169	948	2	0.85287		0.757086
BAMBI	10	0.010293	0.048594	0.940911	183	4	-0.40785	0.33715	0.42554	0.99169	1521	2	-0.40785		0.472177
BCAM	9	0.039334	0.143	0.957778	539	7	-1.9033	0.43024	0.48668	0.99169	1755	1	-1.9033		0.366289
BCAR1	8	0.13754	0.35368	0.994676	1287	5	-0.99994	0.4943	0.53	0.99169	1916	1	-0.99994		0.306009
BCAS1	7	0.56045	0.79019	0.998749	2851	2	1.0742	0.17582	0.26814	0.99169	954	2	1.0742		0.754932
BCHE	10	0.00095623	0.0057627	0.717822	27	10	-0.339	0.99904	0.99898	0.999441	3655	0	-0.339		0.000417123
BDKRB1	6	0.13655	0.35193	0.994676	1281	4	-0.49655	0.549	0.57046	0.99169	2085	0	-0.49655		0.260428
BDKRB2	9	0.21857	0.47544	0.998589	1735	6	-0.33432	0.025598	0.063885	0.99169	226	1	-0.33432		1.59179
BEST1	7	0.48498	0.73899	0.998749	2668	2	0.39027	0.59743	0.60899	0.99169	2238	0	0.39027		0.223713
BEST2	10	0.26722	0.53627	0.998749	1934	5	-0.090341	0.74847	0.74883	0.998234	2720	0	-0.090341		0.125826
BEST4	10	0.032495	0.12322	0.955466	465	7	-1.4921	0.49852	0.53301	0.99169	1932	1	-1.4921		0.302317
BIN2	9	0.47154	0.72868	0.998749	2639	3	0.22698	0.61001	0.61951	0.993049	2279	1	0.22698		0.214663
BMPR1A	6	0.99992	0.99988	0.999999	3655	0	2.0075	0.0064785	0.020096	0.961618	74	3	2.0075		2.18853
BMPR1B	10	0.69418	0.8671	0.998749	3152	3	0.38767	0.0074707	0.022746	0.99169	81	2	0.38767		2.12664
BMPR2	10	0.15219	0.37888	0.994676	1383	6	-0.30579	0.17583	0.26816	0.99169	955	2	-0.30579		0.754907
BOC	10	0.30083	0.57398	0.998749	2083	6	-0.13634	0.84871	0.84818	0.998234	3081	0	-0.13634		0.0712407
BPI	9	0.14252	0.36247	0.994676	1321	5	-0.66206	0.090276	0.1697	0.99169	610	1	-0.66206		1.04443
BRS3	10	0.1541	0.38209	0.994676	1390	4	0.13882	0.086271	0.16428	0.99169	594	3	0.13882		1.06414
BSG	10	0.46533	0.72388	0.998749	2623	4	0.10444	0.89034	0.88966	0.998234	3239	0	0.10444		0.0504441
BSN	8	0.059664	0.19718	0.964761	723	6	-0.45748	0.45646	0.50392	0.99169	1824	1	-0.45748		0.340597
BSND	10	0.095529	0.27581	0.978406	1028	7	-0.604	0.38731	0.45905	0.99169	1632	1	-0.604		0.411941
BSPH1	7	0.035053	0.13086	0.957778	494	5	-0.71779	0.41616	0.47763	0.99169	1711	1	-0.71779		0.38074
BST1	10	0.092136	0.26915	0.976448	1006	5	-0.14818	0.57912	0.59451	0.99169	2173	1	-0.14818		0.237231
BST2	8	0.0612	0.20068	0.964761	732	6	-1.0182	0.96632	0.96636	0.99915	3527	0	-1.0182		0.014879
BTBD17	10	0.15782	0.38827	0.994676	1414	4	0.50852	0.04241	0.093242	0.99169	335	2	0.50852		1.37253
BTLA	7	0.38978	0.66332	0.998749	2407	4	-0.090897	0.12601	0.21469	0.99169	781	2	-0.090897		0.899595
BTN1A1	8	0.0004134	0.0025355	0.662306	14	3	0.39873	0.15343	0.24442	0.99169	872	1	0.39873		0.81409
BTN2A1	7	0.96962	0.9845	0.999999	3592	1	0.94254	0.61314	0.62222	0.993049	2291	0	0.94254		0.21244
BTN3A2	8	0.3464	0.62282	0.998749	2254	4	-0.036209	0.057359	0.11869	0.99169	421	2	-0.036209		1.2414
BTN3A3	7	0.0068539	0.03399	0.940911	129	4	-0.38671	0.06936	0.13785	0.99169	497	2	-0.38671		1.15889
BVES	10	0.11315	0.30958	0.99006	1135	6	-0.32535	0.043085	0.094409	0.99169	343	3	-0.32535		1.36567
C10orf54	10	0.018305	0.078302	0.940911	291	8	-0.93636	0.67227	0.67448	0.998234	2457	1	-0.93636		0.172456
C12orf66	9	0.32116	0.59612	0.998749	2153	4	-0.54276	0.015246	0.041676	0.99169	150	2	-0.54276		1.81684
C14orf180	6	0.88711	0.95379	0.999999	3481	2	0.37536	0.11711	0.205	0.99169	745	2	0.37536		0.931406
C15orf38	6	0.043534	0.15487	0.960695	589	3	-0.31469	0.9084	0.90782	0.998234	3308	0	-0.31469		0.0417229
C15orf38-AP3S2	10	0.074552	0.23132	0.964761	868	6	-0.34791	0.64272	0.64794	0.993675	2382	1	-0.34791		0.191978
C1GALT1	9	0.014898	0.066011	0.940911	249	6	-1.023	0.70586	0.70657	0.998234	2564	0	-1.023		0.151281
C1orf172	10	0.83139	0.93187	0.999846	3401	3	0.36579	0.77281	0.7729	0.998234	2806	0	0.36579		0.111927
C1QTNF5	8	0.015756	0.069121	0.940911	263	6	-1.5052	0.91007	0.90961	0.998234	3312	0	-1.5052		0.0409252
C2CD4B	3	0.13062	0.34128	0.994676	1239	2	-0.68583	0.81977	0.81932	0.998234	2979	0	-0.68583		0.086308
C3AR1	10	0.35682	0.63339	0.998749	2300	6	-0.28706	0.99637	0.99638	0.99915	3643	0	-0.28706		0.00157936
C5AR1	10	0.1496	0.37452	0.994676	1363	4	0.62005	0.043784	0.095673	0.99169	349	3	0.62005		1.35868
C5AR2	9	0.0055681	0.028104	0.909533	113	4	0.018667	0.068536	0.13662	0.99169	492	2	0.018667		1.16408
C6orf25	4	0.2372	0.49979	0.998749	1813	2	1.3425	0.0065439	0.020247	0.961618	77	2	1.3425		2.18416
CA12	10	0.50857	0.75592	0.998749	2731	4	0.27247	0.2808	0.37564	0.99169	1341	1	0.27247		0.551603
CA14	6	0.076905	0.23667	0.964761	894	2	0.52054	0.17944	0.27194	0.99169	972	1	0.52054		0.746081
CA4	9	0.098048	0.28083	0.978406	1041	5	-0.72266	0.26066	0.35571	0.99169	1283	2	-0.72266		0.583926
CABP1	9	0.44516	0.70792	0.998749	2563	5	-0.084003	0.073606	0.14467	0.99169	520	1	-0.084003		1.13309
CABP4	10	0.052341	0.17936	0.964761	671	6	-0.57182	0.76092	0.76116	0.998234	2760	0	-0.57182		0.118661
CACFD1	9	0.66768	0.85412	0.998749	3104	3	0.57615	0.066421	0.13335	0.99169	481	3	0.57615		1.17769
CACNA1A	8	0.18461	0.42907	0.998145	1565	5	-0.4632	0.81456	0.81429	0.998234	2959	0	-0.4632		0.0890769
CACNA1B	10	0.85934	0.94301	0.999881	3449	3	0.69377	0.0064952	0.020131	0.961618	75	3	0.69377		2.18741
CACNA1C	10	0.0068887	0.034115	0.940911	130	8	-0.55285	0.99158	0.99159	0.99915	3623	0	-0.55285		0.00367224
CACNA1D	9	0.45221	0.7135	0.998749	2588	4	0.34861	0.22378	0.31828	0.99169	1145	1	0.34861		0.650179
CACNA1E	10	0.16543	0.40074	0.997414	1468	6	-0.32845	0.26949	0.36449	0.99169	1308	2	-0.32845		0.569457
CACNA1F	8	0.5659	0.79379	0.998749	2867	4	0.079476	0.91326	0.91285	0.998234	3325	0	0.079476		0.0394056
CACNA1G	10	0.14927	0.37396	0.994676	1350	7	-0.75316	0.0014195	0.005362	0.679043	28	2	-0.75316		2.84786
CACNA1H	9	0.36582	0.64241	0.998749	2333	4	0.29646	0.4899	0.52692	0.99169	1906	1	0.29646		0.309893
CACNA1I	9	0.18727	0.43274	0.998145	1578	3	0.75486	0.73945	0.73983	0.998234	2688	0	0.75486		0.131091
CACNA1S	9	0.10065	0.28592	0.978406	1059	6	-0.3079	0.93706	0.93691	0.998245	3429	0	-0.3079		0.0282326
CACNA2D1	9	0.037218	0.13706	0.957778	514	5	-1.7762	0.4098	0.47351	0.99169	1693	1	-1.7762		0.387428
CACNA2D2	10	0.02685	0.10585	0.951115	407	8	-1.9751	0.73109	0.73146	0.998234	2658	0	-1.9751		0.136029
CACNA2D3	8	0.28855	0.56036	0.998749	2035	4	0.26612	0.33405	0.42289	0.99169	1513	1	0.26612		0.476189
CACNB2	8	0.24642	0.51137	0.998749	1847	5	-0.22713	0.84151	0.8409	0.998234	3057	0	-0.22713		0.0749407
CACNB3	7	0.321	0.59595	0.998749	2151	3	0.046965	0.62666	0.6338	0.993049	2328	0	0.046965		0.202968
CACNB4	9	0.86588	0.94556	0.999999	3455	2	0.5443	0.17612	0.26848	0.99169	958	2	0.5443		0.754191
CACNG1	9	0.96719	0.98359	0.999999	3588	2	0.5869	0.20109	0.29476	0.99169	1049	2	0.5869		0.69661
CACNG2	10	0.12829	0.33707	0.994676	1226	5	0.054985	0.17515	0.26746	0.99169	950	2	0.054985		0.75659
CACNG3	11	0.081967	0.24781	0.968264	930	5	0.056053	0.010374	0.030267	0.99169	98	1	0.056053		1.98405
CACNG4	10	0.15596	0.38529	0.994676	1406	6	-0.2387	0.31757	0.40891	0.99169	1461	1	-0.2387		0.498161
CACNG5	10	0.43098	0.69678	0.998749	2523	4	-0.018757	0.46477	0.50961	0.99169	1848	1	-0.018757		0.332762
CACNG6	8	0.37039	0.64688	0.998749	2346	4	-0.56799	0.6365	0.64249	0.993049	2363	1	-0.56799		0.196202
CACNG7	10	0.061622	0.20166	0.964761	738	7	-0.37486	0.9496	0.94962	0.998849	3471	0	-0.37486		0.0224593
CACNG8	8	0.38672	0.66099	0.998749	2396	4	0.20698	0.23179	0.32648	0.99169	1176	1	0.20698		0.634905
CADM1	10	0.15813	0.3888	0.994676	1419	4	0.59871	0.66564	0.66847	0.998234	2438	1	0.59871		0.176761
CADM2	10	0.14226	0.36202	0.994676	1315	5	-0.010976	0.25941	0.3545	0.99169	1277	2	-0.010976		0.586013
CADM3	9	0.33369	0.60949	0.998749	2201	5	-0.22117	0.71836	0.71896	0.998234	2625	0	-0.22117		0.143658
CADM4	10	0.12989	0.33994	0.994676	1235	4	1.1598	0.009347	0.027622	0.99169	91	4	1.1598		2.02933
CADPS	8	0.28554	0.557	0.998749	2019	5	-0.21631	0.76908	0.76927	0.998234	2787	0	-0.21631		0.114028
CADPS2	8	0.044321	0.15724	0.960695	596	6	-0.53454	0.255	0.35027	0.99169	1256	1	-0.53454		0.59346
CALCA	11	0.0062361	0.031239	0.9273	123	6	-0.58181	0.32997	0.41943	0.99169	1502	1	-0.58181		0.481526
CALCR	10	0.87076	0.94748	0.999999	3462	3	-0.13765	0.14632	0.23656	0.99169	840	2	-0.13765		0.834696
CALCRL	10	0.021159	0.087876	0.940911	327	6	-0.42116	0.87349	0.87294	0.998234	3179	0	-0.42116		0.0587421
CALHM1	9	0.24603	0.51087	0.998749	1844	5	-0.043577	0.0045547	0.014919	0.961618	56	3	-0.043577		2.34154
CALY	6	0.27063	0.54019	0.998749	1948	4	-0.23902	0.24671	0.34176	0.99169	1239	1	-0.23902		0.607813
CAMK2N1	5	0.0055652	0.028088	0.909533	112	5	-0.74831	0.99443	0.99445	0.99915	3634	0	-0.74831		0.00242578
CAP1	10	0.074882	0.23212	0.964761	875	6	-0.73241	0.60681	0.61681	0.99169	2273	1	-0.73241		0.216947
CAP2	10	0.22516	0.48426	0.998589	1769	4	0.18145	0.94967	0.94968	0.998849	3472	0	0.18145		0.0224273
CAPRIN1	8	0.027971	0.10935	0.955466	414	6	-1.0186	0.81788	0.81753	0.998234	2972	0	-1.0186		0.0873104
CASK	10	0.058304	0.19407	0.964761	711	7	-0.84921	0.71775	0.71837	0.998234	2616	1	-0.84921		0.144027
CASR	10	0.6891	0.86451	0.998749	3145	4	0.19983	0.24586	0.3408	0.99169	1235	2	0.19983		0.609312
CATSPER1	10	0.50756	0.75527	0.998749	2728	4	0.16779	0.69489	0.69576	0.998234	2528	1	0.16779		0.158084
CATSPER2	6	0.0060833	0.030492	0.9273	119	4	-1.1673	0.92823	0.92788	0.998234	3390	0	-1.1673		0.0323444
CATSPERB	6	0.29059	0.5628	0.998749	2045	3	0.46797	0.46713	0.51118	0.99169	1856	1	0.46797		0.330562
CAV1	8	0.22116	0.47888	0.998589	1748	4	-0.064941	0.80528	0.80506	0.998234	2917	0	-0.064941		0.0940531
CAV2	10	0.067302	0.21487	0.964761	792	6	-0.10133	0.92476	0.92466	0.998234	3377	0	-0.10133		0.033971
CAV3	9	0.40114	0.67263	0.998749	2437	3	0.11152	0.77034	0.77048	0.998234	2793	0	0.11152		0.113318
CCDC70	6	0.0093229	0.044452	0.940911	166	3	-0.11482	0.22021	0.31469	0.99169	1122	1	-0.11482		0.657163
CCDC8	9	0.62447	0.83108	0.998749	3019	3	0.88891	0.01057	0.030728	0.99169	101	3	0.88891		1.97593
CCDC85C	10	0.027527	0.10803	0.955466	409	6	-0.45834	0.28737	0.38197	0.99169	1363	2	-0.45834		0.541559
CCKAR	9	0.24603	0.51087	0.998749	1842	3	0.54121	0.85012	0.84954	0.998234	3085	0	0.54121		0.0705198
CCKBR	8	0.25697	0.52439	0.998749	1895	5	-0.42055	0.326	0.416	0.99169	1491	1	-0.42055		0.486782
CCL3L1	6	0.83971	0.93517	0.999846	3406	2	1.1251	0.051277	0.10839	0.99169	382	1	1.1251		1.29008
CCL4L1	5	0.34006	0.6162	0.998749	2223	2	0.26348	0.86246	0.86177	0.998234	3139	0	0.26348		0.064261
CCL4L2	1	0.5474	0.78177	0.998749	2817	0	0.18629	0.4526	0.50123	0.99169	1810	0	0.18629		0.344285
CCNYL1	10	0.87557	0.94941	0.999999	3468	3	0.44635	0.9126	0.91218	0.998234	3320	0	0.44635		0.0397195
CCR1	10	0.027891	0.1091	0.955466	412	6	-1.014	0.31824	0.40945	0.99169	1466	2	-1.014		0.497245
CCR10	9	0.092913	0.27072	0.978295	1012	3	0.56875	0.14045	0.23014	0.99169	820	2	0.56875		0.852478
CCR2	10	0.071529	0.2244	0.964761	834	7	-0.073947	0.55288	0.5736	0.99169	2100	1	-0.073947		0.257369
CCR3	9	0.008419	0.040637	0.940911	156	6	-0.65583	0.86597	0.86528	0.998234	3152	0	-0.65583		0.0624972
CCR4	9	0.055634	0.18751	0.964761	690	6	-0.055534	0.75802	0.75833	0.998234	2751	0	-0.055534		0.120319
CCR5	10	0.35843	0.63501	0.998749	2309	5	0.10195	0.25927	0.35438	0.99169	1275	2	0.10195		0.586248
CCR6	10	0.11457	0.31221	0.990327	1152	7	-0.25002	0.6382	0.64384	0.993049	2371	1	-0.25002		0.195043
CCR7	10	0.14452	0.36595	0.994676	1330	3	0.25111	0.14272	0.23267	0.99169	826	2	0.25111		0.845515
CCR8	10	0.29069	0.56292	0.998749	2046	5	-0.22681	0.71775	0.71837	0.998234	2614	1	-0.22681		0.144027
CCR9	9	0.74959	0.89554	0.998749	3261	3	0.21293	0.071159	0.14081	0.99169	510	2	0.21293		1.14777
CCRL2	9	0.53075	0.7706	0.998749	2782	4	0.17639	0.1573	0.2486	0.99169	888	2	0.17639		0.803271
CD101	10	0.1138	0.31068	0.99006	1144	6	-0.19321	0.31156	0.40391	0.99169	1446	1	-0.19321		0.506458
CD109	10	0.58051	0.8034	0.998749	2906	4	0.21216	0.6956	0.69653	0.998234	2529	1	0.21216		0.15764
CD14	10	0.041013	0.14779	0.957778	556	7	-0.69374	0.86947	0.86882	0.998234	3167	0	-0.69374		0.0607454
CD151	8	0.34346	0.6198	0.998749	2240	3	0.32627	0.42616	0.48416	0.99169	1728	1	0.32627		0.370427
CD160	7	0.82995	0.93132	0.999846	3400	1	0.31161	0.55662	0.57667	0.99169	2108	1	0.31161		0.254441
CD163	9	0.32036	0.59524	0.998749	2149	5	-0.045968	0.057163	0.11836	0.99169	419	3	-0.045968		1.24288
CD163L1	10	0.14927	0.37396	0.994676	1354	7	-0.43087	0.045389	0.098402	0.99169	356	1	-0.43087		1.34305
CD164	9	0.018136	0.077704	0.940911	289	7	-0.81156	0.24892	0.34406	0.99169	1243	1	-0.81156		0.60394
CD180	10	0.15928	0.3908	0.994676	1431	6	-0.19828	0.77154	0.77164	0.998234	2799	0	-0.19828		0.112642
CD19	9	0.38491	0.65945	0.998749	2392	5	-0.61219	0.67969	0.68145	0.998234	2483	1	-0.61219		0.167689
CD1A	9	0.28124	0.55227	0.998749	1991	5	-0.0021027	0.027016	0.066468	0.99169	240	2	-0.0021027		1.56838
CD1B	9	0.37286	0.64926	0.998749	2357	5	-0.18864	0.91882	0.91858	0.998234	3350	0	-0.18864		0.0367696
CD1C	9	0.0067488	0.033519	0.940911	127	8	-0.74225	0.80179	0.80174	0.998234	2901	0	-0.74225		0.0959394
CD1D	9	0.0076073	0.037174	0.940911	139	4	0.10151	0.10766	0.19341	0.99169	697	1	0.10151		0.967946
CD2	10	0.57155	0.79743	0.998749	2880	5	0.079665	0.30414	0.39787	0.99169	1423	2	0.079665		0.516926
CD200	10	0.13311	0.3458	0.994676	1255	7	-0.29474	0.70469	0.70549	0.998234	2560	1	-0.29474		0.152002
CD200R1	9	0.59901	0.81506	0.998749	2950	4	0.10477	0.021956	0.056497	0.99169	199	2	0.10477		1.65845
CD200R1L	7	0.13719	0.35308	0.994676	1284	4	-0.10571	0.12756	0.21635	0.99169	785	2	-0.10571		0.894285
CD207	9	0.86162	0.94388	0.999999	3451	3	0.31619	0.98708	0.98691	0.99915	3604	0	0.31619		0.00564765
CD209	10	0.11842	0.31937	0.994676	1170	6	-0.27609	0.31093	0.4034	0.99169	1443	2	-0.27609		0.507337
CD22	10	0.76288	0.9015	0.998749	3295	3	0.75982	0.69263	0.69359	0.998234	2515	1	0.75982		0.159499
CD226	9	0.3936	0.66647	0.998749	2419	1	1.3071	0.034018	0.078752	0.99169	282	3	1.3071		1.46829
CD24	5	0.35411	0.63057	0.998749	2287	2	0.19968	0.39274	0.46245	0.99169	1643	1	0.19968		0.405895
CD244	10	0.037993	0.13916	0.957778	526	6	-0.89458	0.16238	0.2539	0.99169	907	2	-0.89458		0.789467
CD247	6	0.039839	0.14446	0.957778	543	5	-1.0678	0.86801	0.86726	0.998234	3160	0	-1.0678		0.0614753
CD248	10	0.5587	0.78907	0.998749	2846	5	-0.12225	0.79609	0.79608	0.998234	2885	0	-0.12225		0.0990378
CD27	10	0.042448	0.1518	0.957778	573	4	0.1502	0.025039	0.062881	0.99169	222	1	0.1502		1.60138
CD274	10	0.18996	0.43633	0.998145	1591	3	0.41774	0.78226	0.78237	0.998234	2841	0	0.41774		0.106649
CD276	10	0.66664	0.85359	0.998749	3099	4	0.49664	0.03376	0.078291	0.99169	280	2	0.49664		1.4716
CD28	9	0.14842	0.3725	0.994676	1345	2	1.9716	0.0014886	0.0055705	0.679043	30	5	1.9716		2.82722
CD300A	9	0.08168	0.24716	0.968264	926	4	0.08963	0.89924	0.89852	0.998234	3265	0	0.08963		0.0461244
CD300C	7	0.21638	0.47244	0.998589	1725	3	-0.54276	0.35438	0.43854	0.99169	1560	1	-0.54276		0.450531
CD300E	9	0.19072	0.43737	0.998145	1601	6	-0.44248	0.43024	0.48668	0.99169	1744	1	-0.44248		0.366289
CD300LB	9	0.19516	0.44354	0.998589	1623	3	0.64767	0.80027	0.80023	0.998234	2897	0	0.64767		0.0967635
CD300LD	9	0.91143	0.96319	0.999999	3511	2	0.57053	0.048477	0.10367	0.99169	372	3	0.57053		1.31446
CD300LF	10	0.006417	0.032022	0.936832	125	9	-0.37143	0.97137	0.97119	0.99915	3541	0	-0.37143		0.0126153
CD300LG	9	0.57929	0.80261	0.998749	2900	4	0.11761	0.5461	0.56834	0.99169	2076	1	0.11761		0.262728
CD302	6	0.62342	0.8305	0.998749	3014	3	0.018868	0.86874	0.86808	0.998234	3164	0	0.018868		0.0611102
CD320	9	0.28999	0.56211	0.998749	2044	5	-0.062037	0.27122	0.36632	0.99169	1313	2	-0.062037		0.566678
CD33	6	0.080433	0.24442	0.968264	911	4	-1.2178	0.53186	0.55768	0.99169	2030	1	-1.2178		0.274203
CD34	9	0.50481	0.75347	0.998749	2726	4	-0.12193	0.048126	0.10303	0.99169	371	3	-0.12193		1.31762
CD36	9	0.0099279	0.047064	0.940911	175	6	-0.94769	0.70471	0.7055	0.998234	2561	0	-0.94769		0.15199
CD37	8	0.065053	0.2096	0.964761	767	4	-0.17954	0.88356	0.88291	0.998234	3210	0	-0.17954		0.053764
CD38	9	0.63871	0.83883	0.998749	3050	3	1.0999	0.5335	0.55884	0.99169	2041	1	1.0999		0.272866
CD3D	6	0.030814	0.11823	0.955466	445	4	-0.4822	0.56592	0.58383	0.99169	2137	0	-0.4822		0.247245
CD3E	8	0.13636	0.35155	0.994676	1279	3	0.19219	0.94942	0.94943	0.998849	3470	0	0.19219		0.0225416
CD3G	7	0.54029	0.77711	0.998749	2807	3	0.031762	0.33965	0.42755	0.99169	1537	1	0.031762		0.468968
CD4	10	0.70339	0.8717	0.998749	3186	4	0.69623	0.066329	0.13323	0.99169	479	3	0.69623		1.1783
CD40	9	0.85424	0.94106	0.999846	3441	3	-0.37214	0.081288	0.15661	0.99169	571	3	-0.37214		1.08997
CD44	9	0.12048	0.32322	0.994676	1182	6	-0.37928	0.7747	0.77495	0.998234	2813	0	-0.37928		0.110866
CD46	8	0.29095	0.56319	0.998749	2047	4	0.16604	0.23473	0.32945	0.99169	1186	2	0.16604		0.629431
CD47	9	0.077244	0.23743	0.964761	898	4	0.13459	0.59464	0.60677	0.99169	2229	1	0.13459		0.225746
CD48	8	0.26443	0.53301	0.998749	1923	3	0.60788	0.79514	0.79517	0.998234	2882	0	0.60788		0.0995564
CD5	10	0.61995	0.82834	0.998749	3002	5	0.28249	0.10456	0.18919	0.99169	673	2	0.28249		0.980634
CD52	7	0.61479	0.82505	0.998749	2996	1	1.3299	0.03263	0.076283	0.99169	268	3	1.3299		1.48638
CD53	6	0.14342	0.364	0.994676	1325	4	-1.214	0.59206	0.6048	0.99169	2216	0	-1.214		0.227634
CD55	10	0.18793	0.43368	0.998145	1579	6	-0.22849	0.40998	0.47362	0.99169	1694	1	-0.22849		0.387237
CD58	7	0.13718	0.35306	0.994676	1283	5	-0.25556	0.63274	0.63909	0.993049	2348	0	-0.25556		0.198775
CD59	9	0.188	0.43377	0.998145	1580	3	0.10392	0.024992	0.0628	0.99169	220	1	0.10392		1.6022
CD5L	6	0.67656	0.85833	0.998749	3123	2	-0.049523	0.033329	0.07759	0.99169	274	1	-0.049523		1.47718
CD6	9	0.3771	0.65315	0.998749	2372	4	0.038372	0.7951	0.79515	0.998234	2881	0	0.038372		0.0995782
CD63	8	0.023188	0.094322	0.940911	363	7	-0.80153	0.9657	0.96581	0.99915	3523	0	-0.80153		0.0151578
CD68	10	0.34206	0.61839	0.998749	2230	6	-0.057584	0.70411	0.70497	0.998234	2557	1	-0.057584		0.152359
CD69	10	0.81013	0.92273	0.999846	3374	3	0.16283	0.83563	0.83509	0.998234	3035	0	0.16283		0.077986
CD7	9	0.016167	0.070602	0.940911	268	7	-0.81904	0.71478	0.71558	0.998234	2590	0	-0.81904		0.145828
CD72	10	0.44241	0.70573	0.998749	2551	5	-0.13521	0.46477	0.50961	0.99169	1850	1	-0.13521		0.332762
CD74	10	0.011824	0.054423	0.940911	207	5	-0.073009	0.38996	0.46076	0.99169	1638	1	-0.073009		0.40898
CD79A	7	0.086548	0.25745	0.9716	969	4	-1.0864	0.87521	0.87465	0.998234	3183	0	-1.0864		0.0578877
CD79B	9	0.010887	0.050963	0.940911	192	7	-1.14	0.96948	0.96949	0.99915	3535	0	-1.14		0.0134611
CD80	9	0.11322	0.30971	0.99006	1137	4	-0.076153	0.28033	0.37515	0.99169	1336	2	-0.076153		0.55233
CD81	9	0.3318	0.60755	0.998749	2189	4	-1.2451	0.83769	0.83717	0.998234	3048	0	-1.2451		0.0769167
CD82	10	0.10385	0.29223	0.978406	1082	3	0.35526	0.68976	0.69084	0.998234	2503	1	0.35526		0.161302
CD83	4	0.77143	0.90522	0.998749	3311	1	0.9641	0.3115	0.40385	0.99169	1444	1	0.9641		0.506542
CD84	9	0.04281	0.1529	0.957778	581	5	-0.18178	0.43024	0.48668	0.99169	1748	1	-0.18178		0.366289
CD86	10	0.70056	0.87034	0.998749	3178	4	0.28659	0.31502	0.40678	0.99169	1460	2	0.28659		0.501662
CD8A	9	0.03284	0.12426	0.955466	469	4	0.36904	0.22093	0.31533	0.99169	1132	2	0.36904		0.655745
CD8B	6	0.1716	0.41035	0.998145	1495	2	0.28239	0.046121	0.099645	0.99169	363	1	0.28239		1.3361
CD9	10	0.40528	0.67588	0.998749	2461	3	0.41377	0.11596	0.2038	0.99169	741	2	0.41377		0.935692
CD93	10	0.09641	0.27766	0.978406	1031	7	-0.38455	0.20424	0.29817	0.99169	1058	1	-0.38455		0.689859
CD96	10	0.8477	0.93847	0.999846	3426	2	0.71645	0.50404	0.53682	0.99169	1948	1	0.71645		0.297535
CD97	9	0.23818	0.50103	0.998749	1821	2	0.39583	0.77924	0.77942	0.998234	2828	0	0.39583		0.108329
CD99L2	8	0.73936	0.89064	0.998749	3249	3	0.1962	0.4852	0.52368	0.99169	1896	1	0.1962		0.314079
CDC42EP2	10	0.0037293	0.019868	0.853744	80	7	-1.8578	0.24453	0.33949	0.99169	1229	1	-1.8578		0.611668
CDC42SE1	10	0.04912	0.17071	0.964761	639	8	-0.87297	0.78404	0.78409	0.998234	2848	0	-0.87297		0.105662
CDC42SE2	6	0.31757	0.59229	0.998749	2141	3	0.2565	0.32646	0.41639	0.99169	1493	1	0.2565		0.48617
CDCP1	10	0.69304	0.86649	0.998749	3148	3	0.34214	0.11954	0.20772	0.99169	755	2	0.34214		0.922487
CDH1	9	0.30636	0.58009	0.998749	2096	3	0.079714	0.46837	0.51208	0.99169	1857	1	0.079714		0.329411
CDH10	10	0.87154	0.94782	0.999999	3465	3	0.22708	0.34656	0.43339	0.99169	1547	1	0.22708		0.460222
CDH11	9	0.25954	0.52749	0.998749	1905	4	0.41871	0.24373	0.33868	0.99169	1224	1	0.41871		0.613091
CDH12	9	0.062099	0.20278	0.964761	743	5	-0.40892	0.70176	0.7026	0.998234	2550	0	-0.40892		0.153811
CDH13	9	0.050527	0.17439	0.964761	654	5	-0.49715	0.56915	0.58635	0.99169	2146	1	-0.49715		0.244773
CDH15	10	0.6831	0.86154	0.998749	3138	4	-0.14594	0.71775	0.71837	0.998234	2607	1	-0.14594		0.144027
CDH16	10	0.11784	0.31833	0.994676	1166	6	-0.039899	0.067447	0.13495	0.99169	487	3	-0.039899		1.17104
CDH17	10	0.0024234	0.013549	0.794074	62	7	-1.5051	0.047682	0.10236	0.99169	369	2	-1.5051		1.32165
CDH18	10	0.60053	0.81601	0.998749	2958	4	0.064229	0.80584	0.80569	0.998234	2923	0	0.064229		0.0937512
CDH19	8	0.53788	0.77547	0.998749	2800	2	0.401	0.36015	0.44198	0.99169	1574	1	0.401		0.443517
CDH2	10	0.50807	0.75558	0.998749	2730	3	0.6572	0.055111	0.11484	0.99169	404	3	0.6572		1.25876
CDH20	9	0.28889	0.56083	0.998749	2037	5	-0.24899	0.87948	0.87874	0.998234	3196	0	-0.24899		0.055774
CDH22	10	0.020671	0.086319	0.940911	320	5	0.097529	0.18179	0.27449	0.99169	988	1	0.097529		0.74043
CDH23	9	0.73875	0.89026	0.998749	3247	4	0.78223	0.10218	0.1859	0.99169	661	2	0.78223		0.990634
CDH24	9	0.13106	0.3421	0.994676	1242	5	-0.12724	0.89676	0.89598	0.998234	3255	0	-0.12724		0.0473238
CDH26	9	0.00189	0.010798	0.789802	50	6	-1.8384	0.46872	0.51234	0.99169	1858	1	-1.8384		0.329087
CDH3	10	0.24813	0.51355	0.998749	1855	5	-0.050987	0.5106	0.54153	0.99169	1968	1	-0.050987		0.291919
CDH4	10	0.52034	0.76361	0.998749	2753	5	-0.0017863	0.90278	0.90219	0.998234	3284	0	-0.0017863		0.0444181
CDH5	9	0.26304	0.53142	0.998749	1916	5	-0.033312	0.027968	0.068147	0.99169	244	2	-0.033312		1.55334
CDH6	10	0.31581	0.59047	0.998749	2128	6	-0.094622	0.81297	0.81264	0.998234	2951	0	-0.094622		0.0899255
CDH7	9	0.024253	0.097766	0.940911	373	7	-0.38738	0.3496	0.43573	0.99169	1550	1	-0.38738		0.456429
CDH8	10	0.095076	0.27502	0.978406	1023	4	0.44623	0.11194	0.19933	0.99169	726	2	0.44623		0.951015
CDH9	9	0.44483	0.70768	0.998749	2561	3	0.051643	0.099501	0.18229	0.99169	652	2	0.051643		1.00217
CDHR1	9	0.044656	0.15821	0.960695	599	7	-0.50945	0.16336	0.2549	0.99169	910	1	-0.50945		0.786854
CDHR2	7	0.0030115	0.016338	0.853536	70	6	-1.9033	0.90425	0.90373	0.998234	3291	0	-1.9033		0.0437115
CDHR3	10	0.018114	0.07762	0.940911	288	8	-0.47528	0.93192	0.93175	0.998234	3412	0	-0.47528		0.0306214
CDHR5	4	0.052914	0.18085	0.964761	677	3	-1.3574	0.17795	0.2703	0.99169	965	1	-1.3574		0.749702
CDK15	8	0.048441	0.16885	0.964761	634	6	-0.18901	0.66851	0.67109	0.998234	2446	0	-0.18901		0.174892
CDON	9	0.018609	0.079355	0.940911	298	7	-0.95298	0.98286	0.98264	0.99915	3588	0	-0.95298		0.00750834
CDSN	5	0.58875	0.80858	0.998749	2926	2	0.84302	0.076939	0.14991	0.99169	540	2	0.84302		1.11385
CEACAM1	10	0.84386	0.93692	0.999846	3415	3	1.6336	0.00054117	0.0022377	0.545545	15	4	1.6336		3.26667
CEACAM4	5	0.21285	0.46773	0.998589	1700	2	0.20031	0.28515	0.37989	0.99169	1357	1	0.20031		0.544927
CEACAM5	10	0.038094	0.13949	0.957778	528	7	-0.2223	0.27651	0.37149	0.99169	1321	2	-0.2223		0.558289
CEACAM6	6	0.1552	0.38404	0.994676	1403	3	-0.40837	0.44244	0.49467	0.99169	1788	1	-0.40837		0.354146
CEACAM7	10	0.063302	0.20558	0.964761	751	7	-0.58156	0.4119	0.47491	0.99169	1702	1	-0.58156		0.385208
CEACAM8	6	0.58797	0.80798	0.998749	2920	2	1.1872	0.42845	0.48553	0.99169	1732	1	1.1872		0.3681
CELSR1	9	0.079995	0.24345	0.968264	910	6	-0.95391	0.72943	0.72986	0.998234	2652	0	-0.95391		0.137016
CELSR2	10	0.003495	0.018715	0.853744	77	6	-0.84099	0.56214	0.58094	0.99169	2123	1	-0.84099		0.250156
CELSR3	10	0.040919	0.14753	0.957778	551	5	-0.1816	0.18796	0.28089	0.99169	1009	2	-0.1816		0.725935
CERK	10	0.1414	0.3606	0.994676	1307	6	-0.373	0.43148	0.48749	0.99169	1760	1	-0.373		0.365039
CFTR	10	0.2556	0.52282	0.998749	1892	5	-0.010351	0.365	0.44517	0.99169	1583	1	-0.010351		0.437707
CGN	10	0.045267	0.15991	0.960695	607	8	-0.30324	0.7256	0.72604	0.998234	2640	1	-0.30324		0.139303
CGNL1	8	0.75921	0.89982	0.998749	3285	3	0.68077	0.35856	0.44105	0.99169	1572	1	0.68077		0.445438
CHIC1	10	0.12541	0.332	0.994676	1213	7	-0.023704	0.59643	0.60812	0.99169	2234	1	-0.023704		0.224441
CHIC2	8	0.019527	0.082523	0.940911	305	6	-0.96157	0.97649	0.97623	0.99915	3561	0	-0.96157		0.0103322
CHL1	9	0.38941	0.66299	0.998749	2401	3	0.024447	0.61541	0.62416	0.993049	2298	1	0.024447		0.210835
CHMP1B	8	0.085245	0.25469	0.970199	960	6	-1.2894	0.037546	0.084865	0.99169	305	1	-1.2894		1.42544
CHODL	10	0.34946	0.62593	0.998749	2264	5	0.20954	0.066281	0.13316	0.99169	478	2	0.20954		1.17861
CHRM1	10	0.0036121	0.019297	0.853744	79	4	0.22954	0.5833	0.59785	0.99169	2188	1	0.22954		0.234108
CHRM2	10	0.68383	0.86187	0.998749	3140	3	0.31678	0.10797	0.19387	0.99169	699	2	0.31678		0.966697
CHRM3	8	0.17697	0.41818	0.998145	1519	2	0.45264	0.59311	0.60563	0.99169	2221	1	0.45264		0.226865
CHRM4	10	0.073346	0.22854	0.964761	857	6	-0.71033	0.35474	0.43877	0.99169	1565	1	-0.71033		0.45009
CHRM5	10	0.53747	0.77516	0.998749	2798	4	0.37462	0.62842	0.63538	0.993049	2332	1	0.37462		0.20175
CHRNA1	10	0.098543	0.28181	0.978406	1044	6	-0.13872	0.93093	0.93071	0.998234	3405	0	-0.13872		0.031083
CHRNA10	10	0.34206	0.61839	0.998749	2227	6	-0.63629	0.019998	0.052365	0.99169	187	4	-0.63629		1.69901
CHRNA2	9	0.44106	0.70469	0.998749	2546	4	0.26329	0.10657	0.19195	0.99169	689	2	0.26329		0.972365
CHRNA3	9	0.0034314	0.018398	0.853744	76	6	-0.95391	0.57389	0.59014	0.99169	2154	1	-0.95391		0.241171
CHRNA4	10	0.24883	0.51455	0.998749	1862	6	-0.50704	0.2808	0.37564	0.99169	1345	1	-0.50704		0.551603
CHRNA5	10	0.2743	0.54448	0.998749	1966	4	0.38158	0.60904	0.61866	0.993049	2277	1	0.38158		0.215354
CHRNA6	10	0.59698	0.81384	0.998749	2944	3	0.3583	0.16496	0.2566	0.99169	914	2	0.3583		0.782621
CHRNA7	4	0.7565	0.8986	0.998749	3277	1	1.4416	0.011913	0.033885	0.99169	120	2	1.4416		1.92398
CHRNA9	10	0.13311	0.3458	0.994676	1254	7	-0.73837	0.16701	0.2587	0.99169	922	1	-0.73837		0.777258
CHRNB1	10	0.016419	0.071564	0.940911	271	5	0.025855	0.86468	0.86399	0.998234	3147	0	0.025855		0.0631446
CHRNB2	9	0.47686	0.73279	0.998749	2649	3	0.19187	0.61115	0.62052	0.993049	2285	1	0.19187		0.213852
CHRNB3	10	0.10252	0.2896	0.978406	1074	6	-0.32454	0.52772	0.55437	0.99169	2015	1	-0.32454		0.277596
CHRNB4	10	0.80187	0.91894	0.998749	3360	3	0.565	0.019761	0.051827	0.99169	183	4	0.565		1.70419
CHRND	10	0.023016	0.093805	0.940911	360	4	0.30622	0.065771	0.13237	0.99169	474	3	0.30622		1.18197
CHRNE	9	0.067146	0.21451	0.964761	791	7	-0.59638	0.45964	0.50618	0.99169	1826	1	-0.59638		0.337582
CHRNG	10	0.17111	0.40955	0.998145	1490	5	-0.042347	0.88158	0.88086	0.998234	3208	0	-0.042347		0.0547383
CHST15	9	0.75216	0.89671	0.998749	3267	2	0.39727	0.18731	0.28023	0.99169	1006	2	0.39727		0.727439
CLCA1	10	0.048014	0.16759	0.964761	631	5	-0.078294	0.51825	0.54712	0.99169	1996	1	-0.078294		0.285461
CLCA2	10	0.28417	0.55548	0.998749	2013	5	0.091538	0.042966	0.094249	0.99169	341	2	0.091538		1.36688
CLCA4	10	0.081188	0.24607	0.968264	922	3	0.33518	0.14527	0.23545	0.99169	833	1	0.33518		0.837824
CLCN1	10	0.12486	0.33099	0.994676	1206	3	0.32035	0.43106	0.48723	0.99169	1759	1	0.32035		0.365462
CLCN2	10	0.64485	0.84216	0.998749	3066	2	0.30157	0.75887	0.75922	0.998234	2755	0	0.30157		0.119833
CLCN3	9	0.00091728	0.0055028	0.717822	26	7	-1.8012	0.98562	0.98546	0.99915	3597	0	-1.8012		0.00629049
CLCN4	10	0.12486	0.33099	0.994676	1207	4	0.31091	0.97745	0.97722	0.99915	3568	0	0.31091		0.00990545
CLCN5	10	0.53434	0.77309	0.998749	2790	5	-0.076089	0.033092	0.0771	0.99169	271	3	-0.076089		1.48028
CLCN6	10	0.021991	0.090534	0.940911	343	7	-0.53863	0.76684	0.76714	0.998234	2777	0	-0.53863		0.115295
CLCN7	8	0.18268	0.42632	0.998145	1553	5	-0.58708	0.063421	0.12866	0.99169	457	2	-0.58708		1.19777
CLCNKA	8	0.48975	0.74262	0.998749	2677	4	-0.0065616	0.1238	0.21215	0.99169	773	1	-0.0065616		0.907279
CLCNKB	9	0.10256	0.28969	0.978406	1075	6	-0.50688	0.78309	0.78316	0.998234	2843	0	-0.50688		0.106188
CLDN1	7	0.13782	0.35416	0.994676	1290	4	-0.59292	0.1981	0.29166	0.99169	1038	2	-0.59292		0.703116
CLDN10	10	0.75374	0.89742	0.998749	3270	4	0.48825	0.13004	0.21907	0.99169	794	1	0.48825		0.885923
CLDN11	9	0.15872	0.38982	0.994676	1424	3	0.56549	0.79309	0.7933	0.998234	2872	0	0.56549		0.100678
CLDN12	10	0.063952	0.20702	0.964761	754	7	-0.26365	0.94595	0.94582	0.998849	3458	0	-0.26365		0.0241318
CLDN14	10	0.81294	0.92403	0.999846	3376	3	0.1988	0.77259	0.77268	0.998234	2805	0	0.1988		0.112051
CLDN15	9	0.3833	0.65814	0.998749	2387	4	0.52689	0.53632	0.5608	0.99169	2053	1	0.52689		0.270576
CLDN16	10	0.0039555	0.02093	0.853744	87	5	-0.13106	0.42355	0.48243	0.99169	1720	1	-0.13106		0.373095
CLDN17	10	0.53922	0.77635	0.998749	2803	5	0.028246	0.95034	0.95035	0.998849	3478	0	0.028246		0.022121
CLDN18	9	0.010071	0.047627	0.940911	176	7	-1.6306	0.67166	0.67402	0.998234	2456	1	-1.6306		0.172851
CLDN19	10	0.19487	0.44314	0.998589	1621	6	-0.61871	0.88259	0.88186	0.998234	3209	0	-0.61871		0.054241
CLDN2	10	0.095076	0.27502	0.978406	1021	5	0.065098	0.087807	0.16631	0.99169	599	2	0.065098		1.05647
CLDN20	6	0.85853	0.9427	0.999881	3447	2	0.19497	0.55203	0.57289	0.99169	2094	0	0.19497		0.258037
CLDN22	9	0.43614	0.70079	0.998749	2532	4	-0.13099	0.0099156	0.02912	0.99169	94	3	-0.13099		2.00368
CLDN23	10	0.53187	0.77137	0.998749	2785	4	0.5049	0.28824	0.3828	0.99169	1368	2	0.5049		0.540246
CLDN24	7	0.073208	0.22822	0.964761	853	3	0.17362	0.23851	0.33338	0.99169	1201	1	0.17362		0.622493
CLDN25	6	0.64065	0.83989	0.998749	3058	3	0.17461	0.1464	0.23666	0.99169	841	2	0.17461		0.834459
CLDN3	10	0.058852	0.19532	0.964761	717	5	0.022126	0.55959	0.579	0.99169	2114	1	0.022126		0.25213
CLDN4	9	0.0055001	0.02782	0.909533	110	8	-1.2752	0.99197	0.99201	0.99915	3626	0	-1.2752		0.00350146
CLDN5	8	0.10681	0.29778	0.978406	1113	5	-1.0513	0.26758	0.36252	0.99169	1300	1	-1.0513		0.572546
CLDN6	6	0.10183	0.28833	0.978406	1068	5	-1.1496	0.8635	0.86282	0.998234	3143	0	-1.1496		0.0637377
CLDN7	10	0.088515	0.26177	0.971829	980	5	-0.58641	0.71775	0.71837	0.998234	2604	1	-0.58641		0.144027
CLDN8	10	0.22409	0.48276	0.998589	1762	6	-0.24322	0.043901	0.095928	0.99169	350	1	-0.24322		1.35753
CLDN9	6	0.32298	0.59807	0.998749	2159	2	-0.89391	0.31273	0.40499	0.99169	1449	1	-0.89391		0.50483
CLDND1	10	0.89225	0.95585	0.999999	3494	3	1.0051	0.63751	0.64332	0.993049	2367	1	1.0051		0.195513
CLEC10A	10	0.2999	0.57301	0.998749	2080	6	-0.073999	0.074396	0.14586	0.99169	524	2	-0.073999		1.12845
CLEC12A	10	0.021159	0.087876	0.940911	328	5	-0.073865	0.26848	0.36342	0.99169	1304	2	-0.073865		0.571088
CLEC12B	7	0.8428	0.93646	0.999846	3412	2	0.19856	0.84186	0.84123	0.998234	3058	0	0.19856		0.0747601
CLEC17A	9	0.99598	0.99661	0.999999	3636	1	0.52005	0.67969	0.68145	0.998234	2480	1	0.52005		0.167689
CLEC1A	8	0.34229	0.61861	0.998749	2232	3	0.65336	0.42565	0.48384	0.99169	1727	1	0.65336		0.370947
CLEC1B	10	0.35997	0.63646	0.998749	2316	4	0.3295	0.32607	0.41605	0.99169	1492	1	0.3295		0.486689
CLEC2B	10	0.24292	0.50688	0.998749	1831	1	1.1539	0.0026581	0.0094069	0.905289	38	4	1.1539		2.57543
CLEC2D	10	0.37286	0.64926	0.998749	2353	2	0.58958	0.068739	0.13694	0.99169	494	3	0.58958		1.1628
CLEC4A	10	0.27176	0.54147	0.998749	1952	3	0.17255	0.075708	0.14792	0.99169	535	2	0.17255		1.12086
CLEC4C	11	0.6784	0.85918	0.998749	3128	5	-0.15237	0.4972	0.53199	0.99169	1926	1	-0.15237		0.303469
CLEC4D	10	0.058969	0.19558	0.964761	720	6	-0.68462	0.99058	0.99058	0.99915	3618	0	-0.68462		0.00411044
CLEC4E	10	0.12989	0.33994	0.994676	1234	6	-0.14904	0.97593	0.97566	0.99915	3559	0	-0.14904		0.0105813
CLEC4F	10	0.071947	0.22528	0.964761	843	6	-0.26666	0.23097	0.32562	0.99169	1173	2	-0.26666		0.636444
CLEC4G	6	0.94865	0.97684	0.999999	3570	1	0.30299	0.51026	0.5413	0.99169	1967	1	0.30299		0.292208
CLEC4M	7	0.20654	0.45941	0.998589	1669	3	0.084989	0.8974	0.89662	0.998234	3259	0	0.084989		0.0470139
CLEC5A	6	0.054436	0.18474	0.964761	685	4	-0.76265	0.53186	0.55768	0.99169	2027	1	-0.76265		0.274203
CLEC6A	6	0.52897	0.76944	0.998749	2779	3	-0.05871	0.013874	0.038536	0.99169	135	2	-0.05871		1.8578
CLEC7A	11	0.04322	0.154	0.957778	588	8	-0.32623	0.41018	0.47378	0.99169	1696	1	-0.32623		0.387026
CLEC9A	9	0.14465	0.36616	0.994676	1334	2	0.51459	0.0086998	0.025898	0.99169	88	2	0.51459		2.06049
CLECL1	7	0.069133	0.21887	0.964761	814	3	0.1541	0.50178	0.53535	0.99169	1937	1	0.1541		0.299487
CLIC4	6	0.97589	0.98715	0.999999	3600	1	0.84185	0.40416	0.46989	0.99169	1678	1	0.84185		0.393447
CLIC6	9	0.016176	0.070627	0.940911	269	6	-1.4414	0.99106	0.99107	0.99915	3619	0	-1.4414		0.00390005
CLIP3	10	0.60014	0.81577	0.998749	2955	2	0.61101	0.80322	0.80312	0.998234	2906	0	0.61101		0.0951655
CLMP	8	0.411	0.68062	0.998749	2476	3	0.28172	0.031666	0.07471	0.99169	261	1	0.28172		1.49941
CLNS1A	9	0.14684	0.36987	0.994676	1340	6	-0.33535	0.73011	0.73055	0.998234	2654	0	-0.33535		0.136612
CLPTM1	10	0.017496	0.075411	0.940911	283	6	-0.82963	0.093586	0.1742	0.99169	629	2	-0.82963		1.02879
CLRN1	8	0.80039	0.91828	0.998749	3355	3	0.69099	0.12462	0.2131	0.99169	776	2	0.69099		0.904412
CLSTN1	9	0.00015504	0.00094895	0.625666	4	7	-1.2644	0.81485	0.81458	0.998234	2961	0	-1.2644		0.0889223
CLSTN2	10	0.8714	0.94776	0.999999	3464	3	0.085489	0.52684	0.55366	0.99169	2012	1	0.085489		0.278321
CLSTN3	10	0.04912	0.17071	0.964761	640	8	-1.1572	0.88586	0.88515	0.998234	3219	0	-1.1572		0.0526349
CLTA	7	0.071512	0.22436	0.964761	833	3	0.64988	0.28752	0.38213	0.99169	1364	1	0.64988		0.541332
CLTB	9	0.22111	0.47881	0.998589	1747	5	-0.44841	0.27845	0.37338	0.99169	1330	2	-0.44841		0.555253
CLTC	7	0.48195	0.73662	0.998749	2660	4	-0.22211	0.16323	0.25475	0.99169	908	1	-0.22211		0.7872
CLTCL1	9	0.034351	0.12881	0.957778	490	5	-0.19707	0.55099	0.57213	0.99169	2088	1	-0.19707		0.258856
CMKLR1	9	0.84921	0.93908	0.999846	3429	3	0.3168	0.14977	0.24031	0.99169	855	1	0.3168		0.824575
CNGA1	10	0.033562	0.12636	0.955466	476	7	-0.18131	0.81812	0.81774	0.998234	2975	0	-0.18131		0.087183
CNGA2	10	0.347	0.62338	0.998749	2255	5	0.16316	0.31842	0.40961	0.99169	1468	1	0.16316		0.497
CNGA3	9	0.32396	0.59915	0.998749	2163	4	0.31047	0.5427	0.56579	0.99169	2065	1	0.31047		0.26544
CNGA4	9	0.045235	0.15983	0.960695	602	4	0.073853	0.24373	0.33868	0.99169	1223	1	0.073853		0.613091
CNGB1	10	0.3249	0.60017	0.998749	2165	6	-0.22144	0.83283	0.83223	0.998234	3023	0	-0.22144		0.0794436
CNGB3	10	0.13535	0.34969	0.994676	1269	5	-1.2718	0.71775	0.71837	0.998234	2612	1	-1.2718		0.144027
CNIH1	6	0.28786	0.55961	0.998749	2033	2	0.23264	0.66907	0.67161	0.998234	2447	0	0.23264		0.174528
CNIH3	8	0.1607	0.39305	0.994676	1440	5	-0.35197	0.72433	0.72482	0.998234	2635	0	-0.35197		0.140064
CNIH4	10	0.19462	0.44277	0.998589	1615	3	0.11575	0.72517	0.72564	0.998234	2638	1	0.11575		0.13956
CNKSR2	9	0.077179	0.23728	0.964761	897	4	0.13273	0.031642	0.074672	0.99169	260	1	0.13273		1.49974
CNKSR3	10	0.26683	0.53584	0.998749	1932	5	-0.080717	0.18113	0.27383	0.99169	981	2	-0.080717		0.74201
CNNM1	8	0.02247	0.092091	0.940911	352	7	-0.75147	0.59437	0.60653	0.99169	2228	1	-0.75147		0.225943
CNNM2	9	0.15146	0.3776	0.994676	1376	6	-0.71985	0.14789	0.23828	0.99169	849	2	-0.71985		0.830061
CNNM4	10	0.19729	0.44653	0.998589	1630	6	-0.52021	0.55869	0.57832	0.99169	2113	1	-0.52021		0.252829
CNPY2	7	0.35961	0.63613	0.998749	2312	4	-0.41308	0.49376	0.52962	0.99169	1915	1	-0.41308		0.306484
CNR1	10	0.0072237	0.035495	0.940911	134	5	-0.14835	0.23922	0.33405	0.99169	1206	2	-0.14835		0.621203
CNR2	10	0.21629	0.47232	0.998589	1721	3	0.36461	0.95943	0.95938	0.99915	3503	0	0.36461		0.0179867
CNTFR	10	0.37539	0.65164	0.998749	2368	4	0.068803	0.28763	0.38225	0.99169	1365	2	0.068803		0.541166
CNTN1	10	0.03348	0.12616	0.955466	475	5	-0.21657	0.8631	0.86241	0.998234	3141	0	-0.21657		0.0639389
CNTN2	10	0.042291	0.15135	0.957778	566	6	-0.2983	0.97668	0.97637	0.99915	3562	0	-0.2983		0.0102477
CNTN3	10	0.70683	0.87346	0.998749	3190	3	0.51826	0.27113	0.36624	0.99169	1312	1	0.51826		0.566822
CNTN4	9	0.062603	0.20385	0.964761	747	7	-0.37928	0.27728	0.37228	0.99169	1324	1	-0.37928		0.557081
CNTN5	9	0.022653	0.092668	0.940911	354	6	-0.44038	0.91493	0.91452	0.998234	3334	0	-0.44038		0.0386121
CNTN6	10	0.80348	0.91967	0.998749	3367	4	0.12799	0.35671	0.43998	0.99169	1568	1	0.12799		0.447685
CNTNAP1	9	0.33606	0.61191	0.998749	2205	3	0.54526	0.043347	0.094855	0.99169	345	2	0.54526		1.36304
CNTNAP2	10	0.18266	0.42626	0.998145	1552	4	0.33165	0.82524	0.82475	0.998234	2997	0	0.33165		0.0834197
CNTNAP4	10	0.24143	0.50513	0.998749	1829	6	-0.11593	0.80772	0.80752	0.998234	2934	0	-0.11593		0.0927392
COBL	9	0.35968	0.63619	0.998749	2313	1	0.56841	0.72923	0.72969	0.998234	2651	0	0.56841		0.137135
COL13A1	9	0.94773	0.97658	0.999999	3566	2	0.64521	0.65966	0.66304	0.998234	2422	1	0.64521		0.18068
COL23A1	6	0.73989	0.8909	0.998749	3251	1	1.2449	0.0044231	0.014556	0.961618	54	3	1.2449		2.35427
COLEC12	9	0.23604	0.49833	0.998749	1808	5	-0.46663	0.94975	0.94975	0.998849	3474	0	-0.46663		0.0223907
COMTD1	9	0.098048	0.28083	0.978406	1042	6	-0.89145	0.67969	0.68145	0.998234	2481	1	-0.89145		0.167689
CORIN	10	0.20837	0.46177	0.998589	1679	4	0.24964	0.20564	0.29967	0.99169	1065	2	0.24964		0.686892
CPEB4	10	0.47004	0.72766	0.998749	2634	5	0.4136	0.22355	0.31802	0.99169	1144	2	0.4136		0.650625
CPLX1	8	0.15224	0.37895	0.994676	1384	5	-0.83379	0.80666	0.80652	0.998234	2927	0	-0.83379		0.0933095
CPLX4	7	0.69476	0.86736	0.998749	3156	2	0.71012	0.7316	0.73193	0.998234	2659	0	0.71012		0.135726
CPM	9	0.42076	0.6886	0.998749	2499	5	-0.075177	0.85215	0.85153	0.998234	3095	0	-0.075177		0.069484
CPNE5	10	0.16368	0.39798	0.997384	1459	4	0.71744	0.18912	0.28212	0.99169	1013	2	0.71744		0.723263
CPNE6	10	0.18996	0.43633	0.998145	1594	2	0.47022	0.097416	0.17938	0.99169	642	3	0.47022		1.01137
CPO	9	0.30548	0.57908	0.998749	2093	2	0.52484	0.24801	0.34316	0.99169	1241	2	0.52484		0.605531
CR1	8	0.081855	0.24754	0.968264	928	6	-0.22038	0.97135	0.97117	0.99915	3540	0	-0.22038		0.0126243
CR1L	7	0.010086	0.047671	0.940911	177	5	-0.74724	0.74965	0.75004	0.998234	2722	0	-0.74724		0.125141
CR2	10	0.99855	0.99851	0.999999	3650	1	0.8695	0.31764	0.40897	0.99169	1462	2	0.8695		0.498065
CRB1	10	0.84444	0.93717	0.999846	3417	2	0.43359	0.69024	0.69126	0.998234	2505	1	0.43359		0.161
CRCP	8	0.11317	0.30962	0.99006	1136	6	-1.0231	0.80226	0.80223	0.998234	2903	0	-1.0231		0.0956849
CRHR1	6	0.53359	0.7726	0.998749	2789	3	-0.046616	0.92117	0.92101	0.998234	3362	0	-0.046616		0.0356602
CRHR2	10	0.57746	0.80139	0.998749	2897	3	0.34459	0.84725	0.8466	0.998234	3074	0	0.34459		0.0719884
CROCC	10	0.35374	0.63021	0.998749	2285	5	-0.49072	0.21178	0.30604	0.99169	1087	2	-0.49072		0.674115
CRTAM	9	0.053294	0.18189	0.964761	681	5	-0.10094	0.19042	0.28352	0.99169	1015	2	-0.10094		0.720287
CSF1R	10	0.14137	0.36055	0.994676	1306	5	0.082825	0.66603	0.6688	0.998234	2439	1	0.082825		0.176506
CSF2RB	8	0.7599	0.90016	0.998749	3289	3	0.40159	0.023552	0.059776	0.99169	211	3	0.40159		1.62797
CSF3R	9	0.20491	0.45719	0.998589	1659	5	-0.52102	0.17487	0.26712	0.99169	947	2	-0.52102		0.757285
CSMD1	10	0.17472	0.41492	0.998145	1506	5	-0.076856	0.24747	0.34258	0.99169	1240	1	-0.076856		0.606477
CSPG4	8	0.21916	0.47619	0.998589	1737	4	0.2243	0.32424	0.41441	0.99169	1484	1	0.2243		0.489133
CTAG1A	6	0.24418	0.50849	0.998749	1835	2	0.4922	0.59206	0.6048	0.99169	2217	0	0.4922		0.227634
CTLA4	9	0.086251	0.25682	0.971244	967	7	-1.0115	0.9864	0.98623	0.99915	3602	0	-1.0115		0.00594694
CTNNA1	10	0.048766	0.16969	0.964761	636	7	-0.51747	0.019298	0.050811	0.99169	178	1	-0.51747		1.71449
CTNNA2	10	0.49031	0.7431	0.998749	2680	5	-0.22565	0.31422	0.40615	0.99169	1457	2	-0.22565		0.502766
CTNNA3	10	0.19608	0.44487	0.998589	1625	6	-0.2563	0.29034	0.38486	0.99169	1376	1	-0.2563		0.537093
CTNNAL1	6	0.83971	0.93517	0.999846	3405	2	0.16514	0.042338	0.093109	0.99169	334	1	0.16514		1.37327
CTNND2	9	0.75386	0.89748	0.998749	3272	2	0.50829	0.035248	0.080882	0.99169	294	2	0.50829		1.45287
CTTN	10	0.43777	0.70206	0.998749	2538	3	0.50628	0.010453	0.030449	0.99169	100	4	0.50628		1.98076
CUBN	10	0.14182	0.36129	0.994676	1311	3	0.22245	0.57738	0.59303	0.99169	2167	1	0.22245		0.238538
CUZD1	10	0.49152	0.74401	0.998749	2690	4	0.41094	0.70394	0.70482	0.998234	2556	1	0.41094		0.152464
CX3CR1	9	0.82006	0.92705	0.999846	3381	2	0.84144	0.55281	0.57355	0.99169	2099	1	0.84144		0.257424
CXADR	7	0.030169	0.11621	0.955466	439	6	-0.45304	0.98363	0.98343	0.99915	3592	0	-0.45304		0.00716823
CXCR1	10	0.46182	0.7211	0.998749	2610	4	0.7378	0.91436	0.91396	0.998234	3330	0	0.7378		0.0388828
CXCR2	10	0.69642	0.86817	0.998749	3163	3	0.37416	0.29715	0.39163	0.99169	1398	1	0.37416		0.527024
CXCR3	10	0.57346	0.79868	0.998749	2888	3	0.25988	0.33715	0.42554	0.99169	1526	2	0.25988		0.472177
CXCR4	9	0.084401	0.2529	0.968264	952	6	-0.35258	0.43024	0.48668	0.99169	1751	1	-0.35258		0.366289
CXCR5	9	0.97046	0.98484	0.999999	3594	2	0.8609	0.69188	0.69278	0.998234	2512	0	0.8609		0.159969
CXCR6	10	0.37509	0.65135	0.998749	2367	6	-0.16706	0.74658	0.74693	0.998234	2714	0	-0.16706		0.126924
CYSLTR1	10	0.3642	0.64088	0.998749	2330	5	-0.17816	0.36683	0.44629	0.99169	1585	1	-0.17816		0.435535
CYSLTR2	9	0.36703	0.64361	0.998749	2335	5	-0.30532	0.18273	0.2755	0.99169	992	2	-0.30532		0.73819
DAB2	9	0.62676	0.83246	0.998749	3026	4	0.018667	0.024306	0.061354	0.99169	216	3	0.018667		1.61429
DAB2IP	10	0.23708	0.49963	0.998749	1811	5	-0.20454	0.029071	0.070112	0.99169	251	2	-0.20454		1.53654
DAG1	9	0.42972	0.69574	0.998749	2519	3	1.3978	0.011481	0.032858	0.99169	111	4	1.3978		1.94002
DAGLA	9	0.73705	0.88935	0.998749	3241	3	-0.21389	0.081288	0.15661	0.99169	566	3	-0.21389		1.08997
DAGLB	10	0.057	0.19081	0.964761	701	6	-1.0768	0.83621	0.83566	0.998234	3041	0	-1.0768		0.0776846
DARC	10	0.11552	0.31402	0.993409	1156	5	-0.34156	0.39841	0.46612	0.99169	1668	1	-0.34156		0.39967
DCBLD2	9	0.69803	0.86903	0.998749	3168	3	0.19856	0.64573	0.65053	0.994438	2391	1	0.19856		0.189949
DCC	8	0.013807	0.061925	0.940911	232	3	-0.89391	0.3935	0.46299	0.99169	1648	1	-0.89391		0.405055
DCHS1	10	0.62729	0.83273	0.998749	3027	4	0.26663	0.051756	0.1092	0.99169	385	3	0.26663		1.28604
DCSTAMP	10	0.033646	0.12663	0.955466	479	8	-0.41785	0.57983	0.59511	0.99169	2176	1	-0.41785		0.236699
DDI2	9	0.91249	0.96358	0.999999	3514	2	0.39944	0.080537	0.15545	0.99169	559	2	0.39944		1.094
DDN	9	0.095253	0.27534	0.978406	1025	3	0.30819	0.21862	0.31309	0.99169	1114	2	0.30819		0.66031
DDR1	6	0.083557	0.25119	0.968264	944	3	-0.066644	0.061716	0.12604	0.99169	444	1	-0.066644		1.2096
DDR2	10	0.11784	0.31833	0.994676	1165	4	0.33359	0.72785	0.72833	0.998234	2648	0	0.33359		0.137958
DEGS1	10	0.46182	0.7211	0.998749	2609	3	0.50151	0.73056	0.73094	0.998234	2655	0	0.50151		0.136344
DENND1A	9	0.12813	0.33678	0.994676	1224	6	-0.074863	0.30154	0.3958	0.99169	1413	1	-0.074863		0.520655
DFNB31	9	0.16036	0.39252	0.994676	1438	6	-0.15967	0.49228	0.52859	0.99169	1912	1	-0.15967		0.307788
DGCR2	9	0.037736	0.13847	0.957778	524	4	0.080562	0.73945	0.73983	0.998234	2687	0	0.080562		0.131091
DIAPH1	9	0.045395	0.16029	0.960695	609	5	-0.56623	0.077656	0.15104	0.99169	545	3	-0.56623		1.10982
DIO3	9	0.29213	0.56457	0.998749	2054	5	-0.13799	0.62317	0.63079	0.993049	2318	1	-0.13799		0.205393
DIRAS1	9	0.0316	0.12064	0.955466	454	4	-0.26272	0.43024	0.48668	0.99169	1742	1	-0.26272		0.366289
DIRAS2	10	0.18005	0.42261	0.998145	1536	6	-0.23301	0.8941	0.89344	0.998234	3245	0	-0.23301		0.0486139
DIRAS3	10	0.46954	0.72718	0.998749	2633	4	-0.20025	0.1062	0.1914	0.99169	686	3	-0.20025		0.973875
DISP1	9	0.014757	0.065448	0.940911	243	7	-1.2451	0.91882	0.91858	0.998234	3353	0	-1.2451		0.0367696
DISP2	10	0.29413	0.56673	0.998749	2064	5	-0.063746	0.28918	0.38369	0.99169	1371	2	-0.063746		0.538832
DLG1	9	0.20159	0.4526	0.998589	1650	5	-0.13	0.032195	0.075611	0.99169	265	3	-0.13		1.49221
DLG2	10	0.10513	0.29475	0.978406	1093	7	-0.46257	0.71775	0.71837	0.998234	2611	1	-0.46257		0.144027
DLG3	10	0.004421	0.02302	0.853744	98	6	-0.78924	0.5203	0.54864	0.99169	2003	1	-0.78924		0.283746
DLG4	10	0.03952	0.14351	0.957778	540	8	-0.51286	0.91548	0.91504	0.998234	3335	0	-0.51286		0.0383511
DLG5	6	0.086895	0.2582	0.971829	970	3	-0.75852	0.65159	0.65576	0.997133	2404	0	-0.75852		0.186026
DLGAP1	8	0.067456	0.21519	0.964761	794	5	-1.1707	0.058198	0.12004	0.99169	426	2	-1.1707		1.23509
DLGAP2	5	0.7547	0.89786	0.998749	3275	2	0.040781	0.49976	0.53388	0.99169	1936	0	0.040781		0.301239
DLGAP4	9	0.018512	0.078995	0.940911	295	8	-0.4504	0.64819	0.65267	0.995332	2398	1	-0.4504		0.188298
DLL1	5	0.00016185	0.00098956	0.625666	5	5	-2.7396	0.99811	0.99806	0.99915	3653	0	-2.7396		0.000821593
DMBT1	6	0.35394	0.63042	0.998749	2286	3	0.1593	0.4432	0.4952	0.99169	1791	1	0.1593		0.3534
DMD	10	0.1403	0.35872	0.994676	1303	6	-0.30469	0.97423	0.97395	0.99915	3553	0	-0.30469		0.0113385
DMTN	10	0.1138	0.31068	0.99006	1147	5	-0.082895	0.35206	0.4372	0.99169	1555	1	-0.082895		0.453383
DNAJC5	6	0.31046	0.58456	0.998749	2107	1	0.56523	0.67434	0.67624	0.998234	2464	0	0.56523		0.171121
DNER	9	0.53357	0.77258	0.998749	2788	4	0.39344	0.39687	0.46515	0.99169	1662	1	0.39344		0.401352
DNM2	9	0.17862	0.42062	0.998145	1528	4	-0.62344	0.29096	0.38552	0.99169	1381	2	-0.62344		0.536167
DOCK4	9	0.62066	0.8288	0.998749	3008	3	0.91311	0.24313	0.33808	0.99169	1220	1	0.91311		0.614161
DOCK7	10	0.69534	0.86764	0.998749	3159	4	0.18874	0.58015	0.59533	0.99169	2177	1	0.18874		0.23646
DOK1	10	0.029639	0.11456	0.955466	434	6	-0.79184	0.15325	0.24424	0.99169	870	2	-0.79184		0.8146
DOK2	8	0.98727	0.99242	0.999999	3619	1	0.65297	0.012746	0.03585	0.99169	123	1	0.65297		1.89463
DOK4	8	0.27773	0.5483	0.998749	1979	5	-0.17078	0.98569	0.98555	0.99915	3598	0	-0.17078		0.00625965
DOK5	9	0.033569	0.12638	0.955466	477	7	-0.64669	0.43024	0.48668	0.99169	1738	1	-0.64669		0.366289
DPEP2	8	0.28085	0.55183	0.998749	1988	5	-0.027939	0.023552	0.059776	0.99169	210	2	-0.027939		1.62797
DPP4	10	0.26728	0.53634	0.998749	1939	6	-0.39417	0.50423	0.53695	0.99169	1949	1	-0.39417		0.297371
DPP6	10	0.32643	0.60185	0.998749	2171	5	-0.27185	0.93859	0.93846	0.998245	3437	0	-0.27185		0.0275241
DRD1	10	0.85878	0.9428	0.999881	3448	2	0.6083	0.31965	0.41066	0.99169	1473	2	0.6083		0.495325
DRD2	10	0.49499	0.74667	0.998749	2696	2	0.57606	0.27919	0.37405	0.99169	1334	2	0.57606		0.5541
DRD3	10	0.77417	0.90645	0.998749	3315	3	0.40057	0.035603	0.081513	0.99169	295	3	0.40057		1.44851
DRD4	5	0.56271	0.79172	0.998749	2859	2	0.14568	0.13635	0.22556	0.99169	808	1	0.14568		0.865345
DRD5	6	0.091941	0.26878	0.976448	1004	3	-0.15034	0.58436	0.59869	0.99169	2192	0	-0.15034		0.23332
DRP2	9	0.66407	0.85236	0.998749	3092	3	0.66382	0.88075	0.88002	0.998234	3203	0	0.66382		0.0551473
DSC1	10	0.035126	0.13108	0.957778	495	6	-0.48478	0.55112	0.57224	0.99169	2090	1	-0.48478		0.258754
DSC2	9	0.45012	0.71195	0.998749	2583	4	0.832	0.074133	0.14546	0.99169	523	3	0.832		1.12999
DSC3	9	0.67825	0.85912	0.998749	3127	4	0.063883	0.066623	0.13367	0.99169	482	2	0.063883		1.17638
DSCAM	9	0.13645	0.35176	0.994676	1280	5	-0.42503	0.10731	0.19294	0.99169	695	2	-0.42503		0.96936
DSCAML1	7	0.14551	0.3675	0.994676	1337	4	-0.088846	0.40574	0.47094	0.99169	1687	1	-0.088846		0.391752
DSG1	9	0.15807	0.38871	0.994676	1416	4	0.15456	0.52907	0.55552	0.99169	2020	1	0.15456		0.276487
DSG2	10	0.75904	0.89974	0.998749	3283	3	0.57828	0.078633	0.15255	0.99169	551	3	0.57828		1.1044
DSG3	10	0.53891	0.77611	0.998749	2801	5	-0.33972	0.57523	0.59121	0.99169	2158	1	-0.33972		0.240158
DSG4	10	0.33745	0.61341	0.998749	2211	3	0.38101	0.063903	0.12937	0.99169	462	2	0.38101		1.19448
DSP	10	0.068674	0.21781	0.964761	806	6	-1.0929	0.88495	0.88427	0.998234	3215	0	-1.0929		0.0530813
DST	10	0.6139	0.82451	0.998749	2992	5	-0.6832	0.099162	0.18183	0.99169	650	1	-0.6832		1.00365
DTNA	10	0.002402	0.013425	0.794074	61	8	-1.4829	0.50606	0.53822	0.99169	1957	1	-1.4829		0.295798
DTNB	10	0.12486	0.33099	0.994676	1205	4	0.086083	0.55778	0.57764	0.99169	2110	1	0.086083		0.253537
DTNBP1	9	0.58862	0.80847	0.998749	2925	4	0.33486	0.70176	0.7026	0.998234	2549	0	0.33486		0.153811
DUOX1	10	0.10222	0.28906	0.978406	1073	4	-0.21907	0.46477	0.50961	0.99169	1835	1	-0.21907		0.332762
DUOX2	8	0.31118	0.5853	0.998749	2112	5	-0.22495	0.13161	0.22065	0.99169	800	2	-0.22495		0.880711
DUOXA1	9	0.01513	0.06685	0.940911	253	6	-0.36191	0.35255	0.43749	0.99169	1556	1	-0.36191		0.452779
DYSF	10	0.64868	0.84418	0.998749	3072	3	0.65399	0.28388	0.37864	0.99169	1354	2	0.65399		0.546865
ECE1	9	0.0049387	0.025354	0.874696	106	8	-1.1009	0.8307	0.83018	0.998234	3015	0	-1.1009		0.0805558
ECE2	9	0.081985	0.24785	0.968264	931	7	-0.60064	0.84603	0.84547	0.998234	3070	0	-0.60064		0.0726142
ECEL1	9	0.79776	0.91704	0.998749	3353	3	0.13793	0.97521	0.97497	0.99915	3557	0	0.13793		0.0109019
EDA2R	7	0.76148	0.90084	0.998749	3293	2	0.38974	0.019804	0.05194	0.99169	185	2	0.38974		1.70325
EDAR	10	0.30119	0.57441	0.998749	2084	4	0.10485	0.32817	0.41791	0.99169	1496	2	0.10485		0.483901
EDNRA	10	0.3988	0.67087	0.998749	2429	5	-0.043043	0.74315	0.74367	0.998234	2702	0	-0.043043		0.128924
EDNRB	9	0.4561	0.71665	0.998749	2599	4	-0.16494	0.099501	0.18229	0.99169	657	2	-0.16494		1.00217
EFNA1	10	0.071281	0.22387	0.964761	825	4	0.23071	0.29012	0.38465	0.99169	1375	2	0.23071		0.537422
EFNA2	10	0.079971	0.24341	0.968264	909	6	-0.88759	0.46477	0.50961	0.99169	1855	1	-0.88759		0.332762
EFNA3	9	0.017311	0.074766	0.940911	279	5	-0.93623	0.035017	0.080536	0.99169	292	3	-0.93623		1.45572
EFNA4	9	0.56692	0.79446	0.998749	2871	3	0.32162	0.055732	0.11598	0.99169	409	2	0.32162		1.2539
EFNA5	9	0.067917	0.21623	0.964761	800	5	-0.31767	0.45242	0.50108	0.99169	1809	1	-0.31767		0.344458
EFNB1	10	0.31581	0.59047	0.998749	2129	6	-0.095403	0.8229	0.82238	0.998234	2990	0	-0.095403		0.0846529
EFNB2	10	0.21186	0.46637	0.998589	1696	3	0.2781	0.18416	0.27699	0.99169	997	2	0.2781		0.734805
EFNB3	8	0.0002301	0.0014011	0.625666	7	5	-2.797	0.53535	0.56012	0.99169	2048	1	-2.797		0.271362
EFR3A	10	0.0097576	0.046293	0.940911	174	6	-0.23594	0.8998	0.8991	0.998234	3269	0	-0.23594		0.045854
EGFR	9	0.15486	0.38348	0.994676	1396	6	-0.22734	0.017541	0.046918	0.99169	169	2	-0.22734		1.75595
EHD4	9	0.06412	0.20741	0.964761	756	6	-0.3996	0.97953	0.97931	0.99915	3578	0	-0.3996		0.00898226
ELFN1	9	0.3896	0.66317	0.998749	2403	5	-0.21091	0.22193	0.31638	0.99169	1136	1	-0.21091		0.653784
ELTD1	9	0.15872	0.38982	0.994676	1426	5	-0.65931	0.29096	0.38552	0.99169	1384	2	-0.65931		0.536167
EMB	8	0.19744	0.44673	0.998589	1632	5	-0.075183	0.82749	0.82695	0.998234	3010	0	-0.075183		0.0822372
EMC1	10	0.04912	0.17071	0.964761	641	8	-0.73196	0.98602	0.98587	0.99915	3601	0	-0.73196		0.00611428
EMC9	9	0.013562	0.061094	0.940911	230	5	-0.5155	0.16062	0.25214	0.99169	900	2	-0.5155		0.7942
EMP1	8	0.55553	0.78711	0.998749	2832	3	0.5754	0.35529	0.4391	0.99169	1566	1	0.5754		0.449417
EMP2	7	0.010923	0.05109	0.940911	194	3	0.32734	0.81334	0.81302	0.998234	2952	0	0.32734		0.0897279
EMP3	9	0.035951	0.1334	0.957778	500	7	-0.64797	0.94833	0.94828	0.998849	3466	0	-0.64797		0.0230405
EMR1	10	0.17654	0.41758	0.998145	1516	6	-0.37205	0.0029566	0.010387	0.927063	40	2	-0.37205		2.52921
EMR2	9	0.04281	0.1529	0.957778	582	5	-0.77983	0.71335	0.71415	0.998234	2588	0	-0.77983		0.146697
EMR3	10	0.071499	0.22434	0.964761	832	3	0.14144	0.71775	0.71837	0.998234	2608	1	0.14144		0.144027
ENAH	10	0.17552	0.41606	0.998145	1513	5	-0.071734	0.076497	0.14917	0.99169	538	2	-0.071734		1.11636
ENG	10	0.0035487	0.01898	0.853744	78	7	-1.2439	0.26906	0.36404	0.99169	1306	1	-1.2439		0.570151
ENOX1	10	0.10526	0.295	0.978406	1098	6	-0.5643	0.019769	0.051854	0.99169	184	2	-0.5643		1.70402
ENOX2	10	0.047865	0.16725	0.964761	629	3	0.20969	0.74081	0.74123	0.998234	2695	0	0.20969		0.130293
ENPEP	10	0.036175	0.13397	0.957778	502	7	-2.0122	0.46477	0.50961	0.99169	1834	1	-2.0122		0.332762
ENPP1	8	0.34538	0.62177	0.998749	2246	5	-0.19932	0.92503	0.92494	0.998234	3379	0	-0.19932		0.0338442
ENPP2	10	0.13395	0.34724	0.994676	1263	5	0.024981	0.26949	0.36449	0.99169	1307	2	0.024981		0.569457
ENPP3	10	0.15199	0.37852	0.994676	1379	6	-0.34355	0.15287	0.2438	0.99169	866	2	-0.34355		0.815678
ENPP7	8	0.13878	0.356	0.994676	1299	5	-0.43594	0.58065	0.59575	0.99169	2178	1	-0.43594		0.236086
ENTPD1	9	0.51205	0.75816	0.998749	2742	2	1.0445	0.003556	0.012093	0.928527	46	4	1.0445		2.44904
ENTPD3	10	0.18567	0.43056	0.998145	1571	2	0.90322	0.33715	0.42554	0.99169	1523	2	0.90322		0.472177
EPB41	10	0.021991	0.090534	0.940911	344	7	-0.93477	0.11131	0.19849	0.99169	723	2	-0.93477		0.953466
EPB41L1	10	0.066234	0.21234	0.964761	772	5	-0.45614	0.37138	0.44895	0.99169	1597	1	-0.45614		0.430181
EPB41L2	9	0.7504	0.89589	0.998749	3262	3	1.1791	0.12621	0.21494	0.99169	782	2	1.1791		0.898906
EPB41L3	9	0.16977	0.40745	0.998145	1485	5	-0.46537	0.43024	0.48668	0.99169	1750	1	-0.46537		0.366289
EPB41L5	9	0.017322	0.074799	0.940911	281	8	-0.69781	0.86729	0.86656	0.998234	3158	0	-0.69781		0.0618357
EPB42	9	0.076467	0.23575	0.964761	886	7	-0.44445	0.98946	0.98939	0.99915	3612	0	-0.44445		0.00460176
EPCAM	10	0.040942	0.14759	0.957778	554	7	-0.58378	0.46477	0.50961	0.99169	1838	1	-0.58378		0.332762
EPHA1	10	0.5587	0.78907	0.998749	2844	5	-0.053342	0.8903	0.88961	0.998234	3238	0	-0.053342		0.0504636
EPHA10	10	0.10568	0.29585	0.978406	1104	6	-0.29126	0.025638	0.063945	0.99169	227	3	-0.29126		1.59112
EPHA2	10	0.1188	0.32005	0.994676	1173	6	-0.4276	0.59184	0.60462	0.99169	2215	1	-0.4276		0.227796
EPHA3	10	0.75921	0.89982	0.998749	3284	2	0.61827	0.00036717	0.0015527	0.545545	9	3	0.61827		3.43513
EPHA4	10	0.27303	0.54297	0.998749	1960	2	0.60847	0.5352	0.56004	0.99169	2046	1	0.60847		0.271484
EPHA5	10	0.17472	0.41492	0.998145	1505	6	-0.1305	0.50688	0.53886	0.99169	1959	1	-0.1305		0.295095
EPHA6	10	0.046092	0.16213	0.964107	615	6	-0.32405	0.029115	0.070196	0.99169	252	3	-0.32405		1.53588
EPHA7	10	0.19034	0.43686	0.998145	1596	6	-0.18979	0.90112	0.90045	0.998234	3275	0	-0.18979		0.0452174
EPHA8	8	0.066372	0.21268	0.964761	775	5	-0.45148	0.025843	0.064283	0.99169	229	2	-0.45148		1.58766
EPHB1	8	0.25414	0.52122	0.998749	1882	5	-0.076606	0.795	0.79508	0.998234	2880	0	-0.076606		0.0996329
EPHB2	9	0.3896	0.66317	0.998749	2404	4	-0.12401	0.053356	0.11195	0.99169	393	3	-0.12401		1.27282
EPHB3	9	0.74054	0.89122	0.998749	3252	3	0.34454	0.41425	0.47636	0.99169	1706	1	0.34454		0.382737
EPHB4	10	0.49066	0.74336	0.998749	2684	5	0.38091	0.49499	0.53044	0.99169	1919	1	0.38091		0.305404
EPN1	10	0.18653	0.43174	0.998145	1572	4	0.38448	0.036649	0.083398	0.99169	301	3	0.38448		1.43594
EPOR	6	0.075866	0.23437	0.964761	882	5	-0.41922	0.4534	0.50175	0.99169	1814	1	-0.41922		0.343518
EPS15L1	10	0.11996	0.32228	0.994676	1179	5	-0.021841	0.48017	0.52022	0.99169	1885	1	-0.021841		0.318605
EPS8	9	0.55642	0.78764	0.998749	2837	3	0.78446	0.062527	0.1273	0.99169	448	2	0.78446		1.20393
ERAS	9	0.56803	0.79521	0.998749	2873	4	0.48114	0.83785	0.8373	0.998234	3050	0	0.48114		0.0768337
ERBB2	8	0.25957	0.52753	0.998749	1906	5	-0.22398	0.90447	0.90388	0.998234	3293	0	-0.22398		0.0436058
ERBB2IP	10	0.73134	0.88633	0.998749	3232	2	0.27775	0.17797	0.27032	0.99169	966	2	0.27775		0.749653
ERBB3	10	0.42629	0.6929	0.998749	2511	4	0.21879	0.27504	0.37	0.99169	1320	2	0.21879		0.560604
ERBB4	10	0.184	0.42817	0.998145	1564	6	-0.28356	0.23754	0.33234	0.99169	1196	1	-0.28356		0.624263
ERI3	9	0.35665	0.6332	0.998749	2295	4	0.057929	0.49152	0.52807	0.99169	1909	1	0.057929		0.308459
ERLIN1	10	0.11274	0.3089	0.99006	1131	7	-0.32098	0.6696	0.67213	0.998234	2449	1	-0.32098		0.174185
ERLIN2	10	0.0023072	0.013	0.794074	58	7	-0.29403	0.99043	0.99043	0.99915	3617	0	-0.29403		0.00417621
ERVW-1	6	0.23115	0.49204	0.998749	1792	3	-0.35484	0.10255	0.18648	0.99169	665	2	-0.35484		0.989064
ESAM	9	0.059672	0.1972	0.964761	724	7	-0.19662	0.97639	0.97612	0.99915	3560	0	-0.19662		0.0103767
ESYT2	10	0.011468	0.05314	0.940911	202	7	-1.4827	0.9914	0.99141	0.99915	3621	0	-1.4827		0.00375109
ESYT3	9	0.48977	0.74265	0.998749	2678	4	0.48609	0.053611	0.11235	0.99169	395	3	0.48609		1.27075
EVA1A	8	0.35521	0.63172	0.998749	2289	5	-0.28767	0.71126	0.71199	0.998234	2581	0	-0.28767		0.147972
EVI2A	10	0.31879	0.59359	0.998749	2146	4	0.60705	0.0676	0.13521	0.99169	489	2	0.60705		1.17005
EVI2B	10	0.34898	0.62542	0.998749	2261	4	0.23778	0.89497	0.89427	0.998234	3248	0	0.23778		0.0481915
EVL	7	0.006925	0.034261	0.940911	131	4	-1.2159	0.62853	0.63547	0.993049	2333	0	-1.2159		0.201674
EVPL	10	0.042448	0.1518	0.957778	571	6	-0.70858	0.14422	0.2343	0.99169	831	1	-0.70858		0.840975
EXOC3	8	0.014059	0.062802	0.940911	234	7	-0.80985	0.79248	0.79267	0.998234	2870	0	-0.80985		0.101012
EXOC6	10	0.32244	0.59744	0.998749	2157	5	-0.052115	0.83529	0.83476	0.998234	3034	0	-0.052115		0.0781627
EXOC8	9	0.22638	0.48578	0.998589	1777	6	-0.29022	0.35466	0.43871	0.99169	1563	1	-0.29022		0.450188
EZR	10	0.46639	0.72469	0.998749	2627	4	0.38374	0.66079	0.66403	0.998234	2431	1	0.38374		0.179937
F11R	9	0.12756	0.33578	0.994676	1222	6	-0.58376	0.91882	0.91858	0.998234	3349	0	-0.58376		0.0367696
F2R	8	0.92802	0.96916	0.999999	3537	2	1.1758	0.22398	0.31847	0.99169	1147	1	1.1758		0.649791
F2RL1	10	0.30589	0.57952	0.998749	2095	4	1.0763	0.14796	0.23833	0.99169	850	2	1.0763		0.829856
F2RL2	10	0.10049	0.28555	0.978406	1054	6	-0.18287	0.18237	0.27513	0.99169	991	1	-0.18287		0.739047
F2RL3	10	0.074717	0.23174	0.964761	873	4	0.49346	0.013057	0.036614	0.99169	126	2	0.49346		1.88416
F3	10	0.77749	0.90802	0.998749	3321	4	0.073227	0.11954	0.20772	0.99169	762	2	0.073227		0.922487
F5	10	0.7509	0.89616	0.998749	3264	3	0.23656	0.46477	0.50961	0.99169	1853	1	0.23656		0.332762
F7	9	0.13106	0.3421	0.994676	1244	4	0.059614	0.62304	0.63069	0.993049	2317	1	0.059614		0.205484
FAAH	9	0.88923	0.95461	0.999999	3488	3	0.47859	0.17087	0.26274	0.99169	937	1	0.47859		0.767334
FADS1	10	0.050106	0.1732	0.964761	649	7	-0.45991	0.93396	0.93395	0.998234	3420	0	-0.45991		0.0296717
FADS2	9	0.19752	0.44685	0.998589	1635	5	-0.082642	0.90844	0.90788	0.998234	3309	0	-0.082642		0.0417038
FADS3	10	0.25886	0.52656	0.998749	1904	4	0.5405	0.01563	0.042559	0.99169	152	3	0.5405		1.80604
FAIM	6	0.69649	0.86821	0.998749	3164	2	0.4236	0.69071	0.69168	0.998234	2510	0	0.4236		0.160704
FAIM2	10	0.0019808	0.011313	0.794074	52	6	-0.84561	0.049677	0.10573	0.99169	378	1	-0.84561		1.30384
FAIM3	10	0.45731	0.71752	0.998749	2601	5	-0.53882	0.86922	0.86859	0.998234	3165	0	-0.53882		0.0608703
FAM115A	10	0.0070412	0.034743	0.940911	133	5	0.23844	0.8357	0.83514	0.998234	3037	0	0.23844		0.0779496
FAM115C	6	0.0046222	0.023873	0.853744	102	6	-1.2318	0.99538	0.99544	0.99915	3638	0	-1.2318		0.00201109
FAM127A	7	0.17894	0.42105	0.998145	1531	3	0.53419	0.73683	0.73715	0.998234	2677	0	0.53419		0.132633
FAM155B	10	0.060211	0.19838	0.964761	727	6	-0.42788	0.93127	0.93109	0.998234	3408	0	-0.42788		0.0309244
FAM57A	9	0.63183	0.83527	0.998749	3039	4	0.26387	0.29339	0.38786	0.99169	1392	1	0.26387		0.532555
FAM84B	10	0.52534	0.76697	0.998749	2769	5	0.1789	0.10479	0.18949	0.99169	676	2	0.1789		0.97968
FARP1	10	0.46616	0.72454	0.998749	2626	5	0.05744	0.68473	0.68609	0.998234	2491	1	0.05744		0.164481
FAS	10	0.014633	0.064998	0.940911	240	8	-0.5979	0.91295	0.91252	0.998234	3324	0	-0.5979		0.039553
FAT1	10	0.25259	0.51932	0.998749	1876	6	-0.33621	0.17678	0.26911	0.99169	960	2	-0.33621		0.752567
FAT2	9	0.13414	0.34757	0.994676	1265	6	-0.19342	0.84969	0.84912	0.998234	3082	0	-0.19342		0.0707395
FAT3	10	0.47229	0.72921	0.998749	2644	5	-0.19363	0.071821	0.14183	0.99169	514	1	-0.19363		1.14375
FBLIM1	6	0.33257	0.60838	0.998749	2194	3	0.076183	0.0040247	0.013487	0.961618	50	2	0.076183		2.39527
FBXO45	10	0.26634	0.53525	0.998749	1931	5	-0.2133	0.093956	0.17468	0.99169	631	2	-0.2133		1.02708
FCAMR	10	0.030754	0.11806	0.955466	444	7	-0.71273	0.10697	0.19243	0.99169	691	2	-0.71273		0.970738
FCAR	6	0.32841	0.60396	0.998749	2180	4	-0.58422	0.67434	0.67624	0.998234	2465	0	-0.58422		0.171121
FCER1A	9	0.0017192	0.0099186	0.776093	46	8	-0.81156	0.98532	0.98515	0.99915	3595	0	-0.81156		0.0064227
FCER1G	8	0.00014461	0.00087855	0.625666	3	7	-2.2457	0.4921	0.52845	0.99169	1911	1	-2.2457		0.307947
FCER2	10	0.056278	0.18909	0.964761	697	6	-0.807	0.84671	0.84604	0.998234	3072	0	-0.807		0.0722653
FCGR1A	6	0.041637	0.14961	0.957778	562	5	-2.6207	0.58311	0.5977	0.99169	2187	0	-2.6207		0.23425
FCGR1B	3	0.31875	0.59355	0.998749	2143	2	-0.033335	0.2911	0.38565	0.99169	1388	1	-0.033335		0.535958
FCGR2A	11	0.028919	0.11229	0.955466	425	9	-0.71155	0.66047	0.66377	0.998234	2430	1	-0.71155		0.180147
FCGR2B	7	0.0038949	0.020648	0.853744	85	7	-0.68251	0.99611	0.99609	0.99915	3641	0	-0.68251		0.0016927
FCGR3A	6	0.025788	0.10246	0.946966	395	5	-0.84813	0.51265	0.54313	0.99169	1975	1	-0.84813		0.290179
FCGR3B	5	0.18515	0.42981	0.998145	1569	3	-0.035596	0.81809	0.81771	0.998234	2973	0	-0.035596		0.0871989
FCGRT	9	0.70975	0.87498	0.998749	3195	1	13.166	4.5059e-23	1.3537e-06	0.002475	1	8	13.166		22.3462
FCHO1	10	0.0027899	0.015279	0.819271	68	9	-1.1644	0.84585	0.84532	0.998234	3069	0	-1.1644		0.0727066
FCRL3	10	0.0073595	0.036069	0.940911	136	4	0.50213	0.30455	0.39821	0.99169	1425	2	0.50213		0.516341
FCRL5	8	0.32556	0.60089	0.998749	2168	5	-0.082704	0.59035	0.60344	0.99169	2213	1	-0.082704		0.22889
FCRL6	10	0.19408	0.44207	0.998589	1612	6	-0.3833	0.18138	0.2741	0.99169	984	2	-0.3833		0.741411
FCRLA	10	0.46182	0.7211	0.998749	2615	5	-0.04015	0.0032686	0.011237	0.927063	43	3	-0.04015		2.48564
FERMT1	9	0.29262	0.56511	0.998749	2058	4	0.075049	0.76285	0.76301	0.998234	2769	0	0.075049		0.117561
FFAR1	9	0.02501	0.10016	0.940911	387	7	-0.64744	0.72483	0.72532	0.998234	2636	0	-0.64744		0.139764
FFAR2	10	0.62488	0.83131	0.998749	3020	4	0.9468	0.63536	0.64147	0.993049	2356	1	0.9468		0.19698
FFAR3	6	0.088346	0.26136	0.971829	978	4	-1.9748	0.90769	0.90714	0.998234	3303	0	-1.9748		0.0420624
FFAR4	10	0.20602	0.45872	0.998589	1666	5	-0.066701	0.1107	0.1977	0.99169	718	2	-0.066701		0.955852
FGFR1	10	0.76969	0.90445	0.998749	3305	3	0.54573	0.77909	0.77928	0.998234	2827	0	0.54573		0.108412
FGFR2	10	0.012067	0.055365	0.940911	209	5	-0.041452	0.063735	0.12914	0.99169	460	3	-0.041452		1.19562
FGFR3	8	0.43274	0.69822	0.998749	2525	4	-0.06345	0.81345	0.81314	0.998234	2954	0	-0.06345		0.0896691
FGFR4	9	0.031096	0.11909	0.955466	449	6	-1.4993	0.27069	0.36579	0.99169	1311	2	-1.4993		0.567528
FGFRL1	9	0.4141	0.68332	0.998749	2482	3	1.2365	0.025033	0.062875	0.99169	221	3	1.2365		1.60149
FHL3	10	0.22424	0.483	0.998589	1764	5	0.19282	0.32254	0.41306	0.99169	1480	2	0.19282		0.491416
FKBP15	10	0.93247	0.97091	0.999999	3546	3	0.15243	0.099476	0.18225	0.99169	651	2	0.15243		1.00228
FLOT1	6	0.16046	0.39267	0.994676	1439	4	-0.41002	0.58496	0.59918	0.99169	2193	0	-0.41002		0.232874
FLOT2	10	0.3334	0.60921	0.998749	2199	6	-0.1224	0.36865	0.44741	0.99169	1592	1	-0.1224		0.433386
FLRT1	10	0.80187	0.91894	0.998749	3359	3	0.38847	0.70589	0.7066	0.998234	2566	1	0.38847		0.151263
FLRT2	9	0.65028	0.84506	0.998749	3074	2	0.32682	0.66649	0.6692	0.998234	2441	1	0.32682		0.176206
FLRT3	10	0.57816	0.80188	0.998749	2898	3	0.18803	0.33715	0.42554	0.99169	1525	2	0.18803		0.472177
FLT1	10	0.10544	0.29539	0.978406	1102	7	-0.45832	0.93454	0.93454	0.998245	3423	0	-0.45832		0.0294021
FLT3	9	0.55843	0.78889	0.998749	2842	4	0.32432	0.45874	0.50555	0.99169	1825	1	0.32432		0.338433
FLT4	10	0.0042088	0.022086	0.853744	94	6	-0.34896	0.28882	0.38335	0.99169	1370	2	-0.34896		0.539373
FLVCR1	10	0.45856	0.71846	0.998749	2604	5	-0.3729	0.71775	0.71837	0.998234	2623	1	-0.3729		0.144027
FLVCR2	10	0.09951	0.28368	0.978406	1051	4	0.30229	0.10915	0.19555	0.99169	707	2	0.30229		0.961976
FNDC1	10	0.88755	0.95399	0.999999	3483	2	0.68699	0.041748	0.092102	0.99169	331	1	0.68699		1.37936
FOCAD	10	0.27191	0.54165	0.998749	1954	4	-0.076995	0.46477	0.50961	0.99169	1851	1	-0.076995		0.332762
FOLH1	9	0.15507	0.38384	0.994676	1399	5	-0.54276	0.43024	0.48668	0.99169	1754	1	-0.54276		0.366289
FOLR1	6	0.15939	0.39098	0.994676	1432	2	0.097199	0.14101	0.23079	0.99169	821	2	0.097199		0.85075
FOLR2	9	0.9972	0.99732	0.999999	3642	1	0.76901	0.063929	0.12942	0.99169	464	3	0.76901		1.1943
FOLR4	8	0.75384	0.89747	0.998749	3271	3	-0.14567	0.24437	0.33933	0.99169	1228	2	-0.14567		0.611952
FPR1	9	0.058137	0.19364	0.964761	710	4	0.3588	0.8333	0.83272	0.998234	3026	0	0.3588		0.0791986
FPR2	10	0.79572	0.91614	0.998749	3346	2	0.42059	0.14797	0.23836	0.99169	852	2	0.42059		0.829826
FPR3	9	0.25076	0.5171	0.998749	1868	4	0.37945	0.92387	0.92368	0.998234	3375	0	0.37945		0.0343891
FRMD4A	9	0.020282	0.084981	0.940911	316	4	0.015085	0.94573	0.94557	0.998849	3456	0	0.015085		0.0242328
FRMD7	10	0.1717	0.41052	0.998145	1496	5	-0.046535	0.40783	0.47231	0.99169	1689	1	-0.046535		0.389521
FRMPD2	10	0.7087	0.87443	0.998749	3194	3	0.73589	0.052963	0.11132	0.99169	392	3	0.73589		1.27603
FRRS1	9	0.080591	0.2448	0.968264	912	6	-0.54716	0.075632	0.14783	0.99169	534	1	-0.54716		1.12129
FRS2	9	0.4808	0.73579	0.998749	2657	4	0.097187	0.37076	0.4486	0.99169	1593	1	0.097187		0.430907
FRS3	10	0.06341	0.20584	0.964761	752	3	0.62631	0.051978	0.10956	0.99169	386	2	0.62631		1.28418
FSHR	10	0.047439	0.16596	0.964761	627	6	-1.0127	0.060156	0.12332	0.99169	436	2	-1.0127		1.22072
FUZ	9	0.064585	0.20851	0.964761	762	7	-0.088927	0.98478	0.98459	0.99915	3593	0	-0.088927		0.00666078
FXYD1	5	0.32904	0.60465	0.998749	2185	3	-0.42622	0.66492	0.66783	0.998234	2437	0	-0.42622		0.177231
FXYD2	5	0.22345	0.48192	0.998589	1758	3	-1.2843	0.43367	0.48887	0.99169	1763	1	-1.2843		0.362841
FXYD3	10	0.029016	0.11261	0.955466	427	7	-0.93186	0.78504	0.78514	0.998234	2851	0	-0.93186		0.105108
FXYD4	6	0.1359	0.35069	0.994676	1275	3	-0.036944	0.16629	0.25798	0.99169	920	1	-0.036944		0.779134
FXYD5	11	0.063187	0.20531	0.964761	749	8	-0.50415	0.53462	0.5596	0.99169	2043	1	-0.50415		0.271955
FXYD6	2	0.22031	0.47776	0.998589	1744	2	-0.29919	0.77969	0.77986	0.998234	2829	0	-0.29919		0.108078
FXYD7	10	0.089698	0.26425	0.973174	993	7	-0.50658	0.041085	0.090943	0.99169	329	1	-0.50658		1.38632
FYN	9	0.45913	0.71887	0.998749	2606	3	0.29726	0.081288	0.15661	0.99169	570	3	0.29726		1.08997
FZD1	10	0.13311	0.3458	0.994676	1257	7	-0.74647	0.90432	0.90376	0.998234	3292	0	-0.74647		0.0436779
FZD10	10	0.24067	0.50416	0.998749	1824	5	-0.024391	0.22077	0.31518	0.99169	1129	1	-0.024391		0.65606
FZD2	10	0.11784	0.31833	0.994676	1167	6	-0.46974	0.28281	0.37754	0.99169	1352	2	-0.46974		0.548505
FZD3	10	0.6139	0.82451	0.998749	2993	5	-0.37737	0.71775	0.71837	0.998234	2620	1	-0.37737		0.144027
FZD4	9	0.014095	0.062968	0.940911	235	8	-0.13827	0.93409	0.93409	0.998234	3422	0	-0.13827		0.0296113
FZD5	9	0.54801	0.78214	0.998749	2820	3	0.11388	0.18015	0.27274	0.99169	978	1	0.11388		0.744366
FZD6	9	0.076467	0.23575	0.964761	885	7	-0.4846	0.71756	0.71819	0.998234	2595	0	-0.4846		0.144142
FZD7	9	0.65711	0.84872	0.998749	3082	4	0.36639	0.16627	0.25796	0.99169	919	2	0.36639		0.779186
FZD8	9	0.28573	0.55721	0.998749	2020	3	0.84306	0.1557	0.2469	0.99169	880	2	0.84306		0.807711
FZD9	10	0.29329	0.56584	0.998749	2063	6	-0.87911	0.86488	0.86419	0.998234	3148	0	-0.87911		0.0630441
GABBR1	5	0.40102	0.67254	0.998749	2436	2	0.0626	0.44376	0.49559	0.99169	1792	1	0.0626		0.352852
GABBR2	10	0.29287	0.5654	0.998749	2062	6	-0.39776	0.018282	0.048567	0.99169	174	1	-0.39776		1.73798
GABRA1	9	0.088973	0.26264	0.971829	987	6	-0.41606	0.81381	0.8135	0.998234	2956	0	-0.41606		0.089477
GABRA2	9	0.24298	0.50695	0.998749	1832	4	0.49817	0.011124	0.031995	0.99169	108	2	0.49817		1.95374
GABRA3	10	0.054103	0.18392	0.964761	683	3	0.42126	0.85315	0.8526	0.998234	3098	0	0.42126		0.0689746
GABRA4	10	0.1496	0.37452	0.994676	1366	1	0.89741	0.055257	0.11511	0.99169	405	2	0.89741		1.25761
GABRA5	10	0.023691	0.096047	0.940911	366	3	1.1017	0.021696	0.056045	0.99169	195	4	1.1017		1.66362
GABRA6	10	0.083449	0.25095	0.968264	941	6	-0.8342	0.97125	0.97109	0.99915	3539	0	-0.8342		0.012669
GABRB1	10	0.29242	0.56488	0.998749	2056	6	-0.33707	0.63138	0.63792	0.993049	2344	1	-0.33707		0.199709
GABRB2	10	0.92261	0.96708	0.999999	3528	2	0.7869	0.54361	0.56643	0.99169	2071	1	0.7869		0.264713
GABRB3	9	0.97605	0.9872	0.999999	3601	2	0.29519	0.94193	0.94178	0.998849	3445	0	0.29519		0.0259814
GABRD	10	0.31879	0.59359	0.998749	2144	4	0.11451	0.70988	0.71072	0.998234	2577	1	0.11451		0.148815
GABRE	10	0.033339	0.12575	0.955466	473	3	0.35189	0.69642	0.69723	0.998234	2533	1	0.35189		0.157129
GABRG1	10	0.36333	0.63996	0.998749	2323	4	0.11485	0.74071	0.74114	0.998234	2694	0	0.11485		0.130352
GABRG2	10	0.089857	0.26463	0.973374	994	6	-0.17173	0.66202	0.6652	0.998234	2433	1	-0.17173		0.179129
GABRG3	10	0.0028342	0.015458	0.819271	69	6	-1.1051	0.065158	0.1314	0.99169	471	3	-1.1051		1.18603
GABRP	10	0.57412	0.79907	0.998749	2891	2	0.636	0.011797	0.033595	0.99169	116	4	0.636		1.92823
GABRQ	10	0.05806	0.19344	0.964761	708	5	-0.304	0.39841	0.46612	0.99169	1666	1	-0.304		0.39967
GABRR1	10	0.37286	0.64926	0.998749	2356	4	-0.072526	0.067301	0.13473	0.99169	486	1	-0.072526		1.17198
GABRR2	10	0.016128	0.070489	0.940911	267	3	0.30546	0.23776	0.33255	0.99169	1197	2	0.30546		0.623861
GABRR3	10	0.27269	0.54259	0.998749	1959	5	0.21951	0.080483	0.15536	0.99169	557	2	0.21951		1.0943
GALR1	10	0.44871	0.71087	0.998749	2577	5	0.11175	0.082959	0.15915	0.99169	580	2	0.11175		1.08114
GALR2	9	0.56176	0.79103	0.998749	2856	3	0.40583	0.014169	0.039218	0.99169	139	3	0.40583		1.84866
GALR3	9	0.77251	0.90569	0.998749	3313	3	0.80482	0.25354	0.34887	0.99169	1254	2	0.80482		0.595954
GAP43	9	0.11311	0.30954	0.99006	1133	5	-0.58466	0.91448	0.9141	0.998234	3331	0	-0.58466		0.0388258
GAS1	9	0.23793	0.50072	0.998749	1817	6	-0.68583	0.33507	0.42372	0.99169	1514	1	-0.68583		0.474864
GBAS	10	0.087684	0.25997	0.971829	976	6	-0.33583	0.59276	0.60533	0.99169	2218	1	-0.33583		0.227121
GBP5	10	0.04253	0.15204	0.957778	574	7	-0.38004	0.23862	0.33345	0.99169	1202	2	-0.38004		0.622293
GCG	10	0.13503	0.34916	0.994676	1268	5	0.24813	0.039092	0.087486	0.99169	317	1	0.24813		1.40791
GCGR	10	0.77504	0.90685	0.998749	3318	2	0.72766	0.08955	0.16871	0.99169	606	2	0.72766		1.04793
GCNT3	10	0.92533	0.96812	0.999999	3533	1	1.5755	0.00052705	0.0021862	0.545545	13	4	1.5755		3.27815
GDE1	9	0.034952	0.13055	0.957778	493	6	-0.15237	0.96336	0.96339	0.99915	3516	0	-0.15237		0.0162114
GDPD2	10	0.13994	0.35811	0.994676	1302	3	0.11951	0.023154	0.058974	0.99169	207	4	0.11951		1.63537
GEM	10	0.14297	0.36327	0.994676	1324	7	-0.57589	0.71775	0.71837	0.998234	2606	1	-0.57589		0.144027
GFRA1	9	0.63407	0.83646	0.998749	3043	4	0.34815	0.028927	0.069915	0.99169	250	1	0.34815		1.5387
GFRA2	10	0.28208	0.55311	0.998749	1998	4	0.32565	0.54327	0.56618	0.99169	2067	1	0.32565		0.264984
GFRA3	10	0.56698	0.7945	0.998749	2872	5	-0.00098571	0.94251	0.94231	0.998849	3448	0	-0.00098571		0.025714
GFRA4	9	0.1096	0.30301	0.98643	1123	4	-0.25556	0.29096	0.38552	0.99169	1383	2	-0.25556		0.536167
GFRAL	10	0.027723	0.1086	0.955466	411	5	-0.55251	0.93522	0.93523	0.998245	3425	0	-0.55251		0.0290862
GGT1	3	0.49246	0.74472	0.998749	2692	1	1.612	0.15047	0.24107	0.99169	857	1	1.612		0.82255
GGT5	10	0.90006	0.95882	0.999999	3502	2	0.32735	0.48017	0.52022	0.99169	1884	1	0.32735		0.318605
GGT6	9	0.1096	0.30301	0.98643	1122	5	-0.13506	0.57636	0.59212	0.99169	2164	1	-0.13506		0.239306
GGT7	9	0.087222	0.25901	0.971829	971	6	-0.50107	0.21157	0.30581	0.99169	1086	1	-0.50107		0.674546
GGTLC1	5	0.11656	0.31593	0.994676	1161	3	-0.6614	0.77148	0.77159	0.998234	2798	0	-0.6614		0.112675
GGTLC2	4	0.46653	0.72478	0.998749	2628	2	0.56704	0.45373	0.50195	0.99169	1815	0	0.56704		0.343203
GHR	10	0.50276	0.75215	0.998749	2720	2	0.64119	0.70221	0.70304	0.998234	2551	1	0.64119		0.153533
GHRHR	9	0.031758	0.12111	0.955466	456	7	-0.27276	0.99001	0.98998	0.99915	3615	0	-0.27276		0.00436042
GHSR	10	0.66119	0.8509	0.998749	3087	4	1.4353	0.0029393	0.010354	0.927063	39	4	1.4353		2.53176
GIPR	9	0.37209	0.64851	0.998749	2350	4	0.13793	0.89549	0.89478	0.998234	3252	0	0.13793		0.0479393
GJA1	9	0.66607	0.85331	0.998749	3097	3	0.24751	0.099501	0.18229	0.99169	654	2	0.24751		1.00217
GJA10	10	0.78294	0.9104	0.998749	3329	4	0.37073	0.86137	0.86075	0.998234	3136	0	0.37073		0.0648103
GJA3	9	0.14252	0.36247	0.994676	1319	6	-1.0569	0.24191	0.33687	0.99169	1217	1	-1.0569		0.616346
GJA4	10	0.66833	0.85445	0.998749	3107	4	0.1384	0.28549	0.38023	0.99169	1358	2	0.1384		0.544409
GJA5	10	0.10781	0.29968	0.981151	1117	6	-0.72756	0.082081	0.15783	0.99169	576	1	-0.72756		1.08576
GJA8	10	0.15516	0.38397	0.994676	1402	5	-0.22718	0.16485	0.25652	0.99169	912	2	-0.22718		0.782911
GJA9	9	0.38491	0.65945	0.998749	2391	5	-0.28327	0.52986	0.55613	0.99169	2022	1	-0.28327		0.275839
GJB1	10	0.0237	0.096076	0.940911	367	7	-1.1103	0.11472	0.20251	0.99169	737	2	-1.1103		0.940361
GJB2	10	0.21609	0.47205	0.998589	1718	6	-0.54137	0.099027	0.18163	0.99169	648	2	-0.54137		1.00425
GJB3	9	0.32693	0.60238	0.998749	2177	3	0.25247	0.84659	0.84592	0.998234	3071	0	0.25247		0.0723269
GJB4	10	0.60815	0.82093	0.998749	2976	3	0.56807	0.49815	0.53275	0.99169	1930	1	0.56807		0.30264
GJB5	8	0.00096438	0.0058169	0.717822	29	5	-0.25886	0.7835	0.78357	0.998234	2845	0	-0.25886		0.105961
GJB6	4	0.92998	0.96992	0.999999	3542	1	0.51681	0.34388	0.43105	0.99169	1544	1	0.51681		0.463593
GJC1	10	0.43489	0.69981	0.998749	2527	3	0.25077	0.78217	0.78226	0.998234	2839	0	0.25077		0.106699
GJC2	8	0.096762	0.27828	0.978406	1035	4	0.023261	0.7069	0.70767	0.998234	2568	0	0.023261		0.150642
GJD2	8	0.15542	0.38441	0.994676	1405	5	-0.14284	0.33935	0.42732	0.99169	1536	1	-0.14284		0.469352
GJD3	9	0.18097	0.42392	0.998145	1543	6	-0.45488	0.26313	0.35809	0.99169	1291	2	-0.45488		0.57983
GJD4	8	0.40172	0.67313	0.998749	2440	3	0.30029	0.78169	0.78177	0.998234	2837	0	0.30029		0.106965
GLP1R	10	0.16587	0.40147	0.997414	1471	7	-0.27167	0.34315	0.43038	0.99169	1542	1	-0.27167		0.464516
GLP2R	10	0.14927	0.37396	0.994676	1358	7	-0.27341	0.026385	0.065296	0.99169	235	1	-0.27341		1.57864
GLRA1	10	0.049348	0.17126	0.964761	644	5	-0.10296	0.01597	0.04336	0.99169	155	2	-0.10296		1.7967
GLRA2	10	0.80126	0.91864	0.998749	3357	3	0.2482	0.86872	0.86805	0.998234	3163	0	0.2482		0.0611202
GLRA3	10	0.9363	0.97241	0.999999	3548	2	0.88963	0.19642	0.28999	0.99169	1033	2	0.88963		0.706814
GLRA4	8	0.2041	0.45605	0.998589	1657	3	0.18307	0.67753	0.67931	0.998234	2470	0	0.18307		0.169071
GLRB	10	0.014228	0.063468	0.940911	237	7	-0.47833	0.97831	0.97811	0.99915	3574	0	-0.47833		0.00952351
GML	10	0.2475	0.51276	0.998749	1850	6	-0.45225	0.19323	0.28643	0.99169	1024	1	-0.45225		0.713925
GNA11	11	0.15393	0.38184	0.994676	1389	6	-0.19437	0.042464	0.09335	0.99169	336	2	-0.19437		1.37198
GNA12	8	0.14241	0.36231	0.994676	1317	2	0.63847	0.32521	0.41531	0.99169	1488	1	0.63847		0.487836
GNA13	10	0.0015495	0.009036	0.776093	41	3	0.72764	0.85385	0.85337	0.998234	3100	0	0.72764		0.0686184
GNA14	8	0.80984	0.92259	0.999846	3372	1	0.23321	0.24437	0.33933	0.99169	1227	2	0.23321		0.611952
GNA15	10	0.076205	0.23517	0.964761	883	4	0.17277	0.39294	0.46259	0.99169	1645	1	0.17277		0.405674
GNAI1	10	0.22127	0.47901	0.998589	1749	3	0.12285	0.15153	0.24227	0.99169	858	1	0.12285		0.819501
GNAI2	9	0.67056	0.85552	0.998749	3113	2	0.5331	0.05492	0.11449	0.99169	402	3	0.5331		1.26027
GNAO1	10	0.10298	0.29052	0.978406	1077	6	-0.093141	0.18796	0.28089	0.99169	1010	2	-0.093141		0.725935
GNAQ	7	0.056124	0.18871	0.964761	695	2	0.89319	0.38601	0.45817	0.99169	1628	1	0.89319		0.413401
GNAS	10	0.28806	0.55982	0.998749	2034	5	0.26804	0.38731	0.45905	0.99169	1631	1	0.26804		0.411941
GNAT1	10	0.060606	0.19931	0.964761	730	7	-0.33216	0.98693	0.98673	0.99915	3603	0	-0.33216		0.00571365
GNAT2	10	0.092396	0.26968	0.976448	1010	4	0.2062	0.77696	0.77715	0.998234	2822	0	0.2062		0.109601
GNAT3	9	0.49784	0.7487	0.998749	2704	5	0.0031675	0.023626	0.059927	0.99169	212	2	0.0031675		1.62661
GNAZ	10	0.13093	0.34187	0.994676	1241	6	-0.17867	0.56752	0.58508	0.99169	2140	1	-0.17867		0.246019
GNB1	9	0.018512	0.078995	0.940911	293	8	-0.94443	0.99801	0.99794	0.99915	3651	0	-0.94443		0.000865107
GNB2	6	0.066498	0.213	0.964761	778	4	-1.3028	0.49886	0.53328	0.99169	1934	1	-1.3028		0.302021
GNB3	10	0.1216	0.32522	0.994676	1187	4	0.84487	0.075496	0.14763	0.99169	532	3	0.84487		1.12208
GNB4	10	0.17472	0.41492	0.998145	1508	6	-0.23067	0.49125	0.52786	0.99169	1908	1	-0.23067		0.308697
GNB5	9	0.27252	0.54241	0.998749	1957	3	0.60441	0.54108	0.5645	0.99169	2062	1	0.60441		0.266739
GNG10	5	0.10807	0.30019	0.981938	1118	3	-0.86795	0.87578	0.87518	0.998234	3184	0	-0.86795		0.057605
GNG11	5	0.84825	0.93871	0.999846	3428	1	1.5269	0.016016	0.043463	0.99169	157	2	1.5269		1.79545
GNG12	10	0.41882	0.68714	0.998749	2490	5	-0.45279	0.78147	0.78155	0.998234	2834	0	-0.45279		0.107088
GNG13	8	0.094569	0.27402	0.978406	1017	5	-0.76529	0.79583	0.79586	0.998234	2884	0	-0.76529		0.0991797
GNG2	9	0.79751	0.91695	0.998749	3352	2	1.107	0.010966	0.031656	0.99169	106	4	1.107		1.95995
GNG3	8	0.074356	0.23091	0.964761	866	5	-0.81706	0.8927	0.89195	0.998234	3242	0	-0.81706		0.0492945
GNG4	11	0.025659	0.10205	0.946966	393	5	0.063883	0.85483	0.85428	0.998234	3109	0	0.063883		0.0681202
GNG5	6	0.088346	0.26136	0.971829	979	3	-1.3698	0.57846	0.59403	0.99169	2170	0	-1.3698		0.237727
GNG7	7	0.057261	0.19154	0.964761	704	6	-0.75279	0.89532	0.89462	0.998234	3251	0	-0.75279		0.0480217
GNG8	8	0.086452	0.25726	0.9716	968	5	-0.59496	0.88138	0.88068	0.998234	3207	0	-0.59496		0.0548368
GNGT1	9	0.26723	0.53628	0.998749	1935	5	-0.003623	0.96698	0.96704	0.99915	3529	0	-0.003623		0.0145825
GNGT2	9	0.098048	0.28083	0.978406	1040	3	0.26955	0.87506	0.87449	0.998234	3181	0	0.26955		0.0579622
GNRHR	10	0.20985	0.46363	0.998589	1685	6	-0.19407	0.2808	0.37564	0.99169	1343	1	-0.19407		0.551603
GP1BA	8	0.17785	0.41945	0.998145	1525	4	-0.030647	0.55172	0.57269	0.99169	2093	1	-0.030647		0.258281
GP1BB	10	0.21608	0.47204	0.998589	1715	6	-1.3499	0.84725	0.8466	0.998234	3075	0	-1.3499		0.0719884
GP5	8	0.038609	0.14094	0.957778	531	4	-0.046266	0.059057	0.12148	0.99169	431	2	-0.046266		1.22873
GP6	6	0.093097	0.27109	0.978406	1013	4	-1.0322	0.68601	0.68731	0.998234	2493	0	-1.0322		0.16367
GP9	9	0.48862	0.74173	0.998749	2675	4	0.015597	0.96607	0.96613	0.99915	3526	0	0.015597		0.0149914
GPA33	10	0.67081	0.85563	0.998749	3114	4	-0.20951	0.33715	0.42554	0.99169	1522	2	-0.20951		0.472177
GPBAR1	10	0.19408	0.44207	0.998589	1611	4	0.36394	0.2092	0.30332	0.99169	1080	2	0.36394		0.679438
GPC1	10	0.058747	0.1951	0.964761	716	6	-0.19642	0.86316	0.86247	0.998234	3142	0	-0.19642		0.0639087
GPC2	10	0.6935	0.86673	0.998749	3151	4	0.15163	0.26501	0.35991	0.99169	1296	2	0.15163		0.576738
GPC3	10	0.04912	0.17071	0.964761	642	8	-0.58866	0.56329	0.58186	0.99169	2127	1	-0.58866		0.249268
GPC4	10	0.31879	0.59359	0.998749	2145	4	0.1878	0.93615	0.93614	0.998245	3427	0	0.1878		0.0286546
GPC5	10	0.10586	0.29612	0.978406	1106	6	-0.45038	0.33889	0.42696	0.99169	1535	1	-0.45038		0.469941
GPC6	9	0.94443	0.97548	0.999999	3562	2	0.66465	0.23561	0.33039	0.99169	1189	2	0.66465		0.627806
GPER1	10	0.027891	0.1091	0.955466	413	7	-0.42104	0.021328	0.055287	0.99169	194	1	-0.42104		1.67105
GPHN	10	0.2267	0.48614	0.998749	1780	5	-0.026318	0.28781	0.38241	0.99169	1366	1	-0.026318		0.540894
GPIHBP1	10	0.42761	0.69396	0.998749	2513	5	-0.083795	0.31205	0.40436	0.99169	1447	1	-0.083795		0.505776
GPM6A	10	0.12488	0.33102	0.994676	1208	7	-0.20383	0.74295	0.74346	0.998234	2701	0	-0.20383		0.12904
GPM6B	10	0.69983	0.86995	0.998749	3173	4	0.40895	0.30334	0.39728	0.99169	1418	2	0.40895		0.51807
GPNMB	10	0.29574	0.56855	0.998749	2067	4	0.25743	0.42313	0.48215	0.99169	1719	1	0.25743		0.373526
GPR1	10	0.5642	0.79266	0.998749	2863	3	0.58069	0.18874	0.28171	0.99169	1011	2	0.58069		0.724136
GPR101	10	0.20208	0.45324	0.998589	1652	5	0.029296	0.13367	0.22286	0.99169	805	2	0.029296		0.873966
GPR107	10	0.032269	0.12258	0.955466	461	6	-0.90662	0.58282	0.59746	0.99169	2185	1	-0.90662		0.234466
GPR108	10	0.33628	0.61215	0.998749	2206	4	0.63286	0.01723	0.046328	0.99169	168	4	0.63286		1.76371
GPR110	9	0.54315	0.77903	0.998749	2811	3	1.3977	0.016822	0.045418	0.99169	163	3	1.3977		1.77412
GPR111	10	0.27773	0.54831	0.998749	1980	5	0.2234	0.237	0.33179	0.99169	1194	2	0.2234		0.625252
GPR112	10	0.34902	0.62546	0.998749	2262	6	-0.0084651	0.098221	0.18056	0.99169	646	1	-0.0084651		1.0078
GPR113	10	0.024494	0.098543	0.940911	377	7	-0.71762	0.81285	0.81257	0.998234	2950	0	-0.71762		0.0899896
GPR114	10	0.48455	0.73868	0.998749	2665	3	0.40033	0.85149	0.85086	0.998234	3092	0	0.40033		0.0698204
GPR115	10	0.1883	0.43419	0.998145	1582	5	-0.22961	0.83058	0.83008	0.998234	3014	0	-0.22961		0.0806185
GPR116	10	0.13315	0.34586	0.994676	1259	6	-0.3936	0.79846	0.79845	0.998234	2890	0	-0.3936		0.0977468
GPR119	10	0.95803	0.98017	0.999999	3578	2	0.80752	0.22077	0.31518	0.99169	1131	2	0.80752		0.65606
GPR12	9	0.28255	0.5536	0.998749	2004	5	-0.14855	0.61182	0.62109	0.993049	2286	1	-0.14855		0.213376
GPR123	7	0.10664	0.29751	0.978406	1111	5	-2.6962	0.98752	0.98741	0.99915	3606	0	-2.6962		0.0054541
GPR124	9	0.18542	0.43021	0.998145	1570	6	-0.78918	0.52236	0.55018	0.99169	2005	1	-0.78918		0.28203
GPR125	9	0.16419	0.39882	0.997384	1462	5	-0.1989	0.4775	0.51832	0.99169	1877	1	-0.1989		0.321027
GPR126	10	0.061465	0.20128	0.964761	735	4	0.19278	0.61521	0.62399	0.993049	2297	1	0.19278		0.210977
GPR128	10	0.92261	0.96708	0.999999	3527	3	0.36728	0.080804	0.1559	0.99169	564	1	0.36728		1.09257
GPR132	10	0.048014	0.16759	0.964761	630	5	0.072185	0.014208	0.039324	0.99169	140	1	0.072185		1.84747
GPR133	10	0.0012314	0.007333	0.732807	36	7	-1.3583	0.46477	0.50961	0.99169	1836	1	-1.3583		0.332762
GPR135	9	0.0057876	0.029122	0.910256	117	7	-1.2157	0.59353	0.60593	0.99169	2222	1	-1.2157		0.226557
GPR137B	10	0.04253	0.15204	0.957778	575	8	-1.4318	0.73984	0.74021	0.998234	2692	0	-1.4318		0.130862
GPR139	10	0.081188	0.24607	0.968264	920	6	-0.10597	0.59421	0.60642	0.99169	2226	1	-0.10597		0.22606
GPR141	10	0.11327	0.30978	0.99006	1138	5	0.19873	0.91557	0.91514	0.998234	3337	0	0.19873		0.0383084
GPR142	9	0.04281	0.1529	0.957778	579	4	0.015597	0.15445	0.24554	0.99169	873	1	0.015597		0.811212
GPR143	9	0.62392	0.83079	0.998749	3017	3	0.33578	0.1903	0.28339	0.99169	1014	2	0.33578		0.720561
GPR144	10	0.26728	0.53634	0.998749	1938	6	-0.15953	0.26387	0.35881	0.99169	1294	2	-0.15953		0.57861
GPR146	10	0.45128	0.71284	0.998749	2585	2	0.84136	0.30307	0.39709	0.99169	1417	2	0.84136		0.518457
GPR148	10	0.51172	0.75793	0.998749	2741	4	0.54495	0.064972	0.1311	0.99169	469	2	0.54495		1.18727
GPR149	9	0.0814	0.24655	0.968264	924	5	-0.014659	0.96799	0.96797	0.99915	3533	0	-0.014659		0.0141291
GPR15	10	0.28389	0.55515	0.998749	2010	6	-0.197	0.52789	0.55452	0.99169	2016	1	-0.197		0.277457
GPR150	10	0.12576	0.33261	0.994676	1215	6	-0.80947	0.1062	0.1914	0.99169	688	3	-0.80947		0.973875
GPR151	10	0.7216	0.88115	0.998749	3216	4	0.23195	0.23796	0.33277	0.99169	1199	2	0.23195		0.623496
GPR152	7	0.065648	0.21098	0.964761	769	5	-0.21677	0.077268	0.15043	0.99169	543	1	-0.21677		1.112
GPR153	10	0.049934	0.17276	0.964761	648	5	-0.23808	0.036763	0.083544	0.99169	302	3	-0.23808		1.43459
GPR155	10	0.67149	0.85597	0.998749	3115	3	0.61735	0.030414	0.072541	0.99169	256	2	0.61735		1.51693
GPR156	10	0.19824	0.44783	0.998589	1637	5	-0.032415	0.79419	0.7943	0.998234	2875	0	-0.032415		0.100076
GPR157	8	0.137	0.35274	0.994676	1282	5	-0.45147	0.19993	0.29355	0.99169	1043	1	-0.45147		0.699122
GPR158	9	0.42203	0.68959	0.998749	2502	5	-0.078978	0.87765	0.87701	0.998234	3190	0	-0.078978		0.0566786
GPR160	9	0.086251	0.25682	0.971244	966	7	-0.47736	0.99407	0.99409	0.99915	3632	0	-0.47736		0.00258303
GPR161	10	0.12716	0.33512	0.994676	1220	6	-0.60386	0.63095	0.63756	0.993049	2342	1	-0.60386		0.200005
GPR162	9	0.58687	0.80734	0.998749	2917	4	0.63853	0.61302	0.62211	0.993049	2290	1	0.63853		0.212525
GPR17	9	0.67056	0.85552	0.998749	3112	4	0.6203	0.25669	0.35193	0.99169	1267	1	0.6203		0.590591
GPR171	8	0.097177	0.27911	0.978406	1038	5	-0.14996	0.91456	0.91416	0.998234	3332	0	-0.14996		0.0387878
GPR173	10	0.31698	0.59172	0.998749	2136	4	0.12854	0.10456	0.18919	0.99169	672	2	0.12854		0.980634
GPR174	7	0.037446	0.13767	0.957778	521	4	-0.4759	0.84317	0.84264	0.998234	3061	0	-0.4759		0.0740849
GPR176	10	0.1289	0.33817	0.994676	1228	7	-0.89012	0.71775	0.71837	0.998234	2602	1	-0.89012		0.144027
GPR179	6	0.18481	0.42934	0.998145	1567	4	-0.10332	0.028698	0.069479	0.99169	248	1	-0.10332		1.54215
GPR18	6	0.051189	0.17627	0.964761	659	5	-1.7856	0.69642	0.69722	0.998234	2532	0	-1.7856		0.157129
GPR182	10	0.66524	0.85295	0.998749	3096	4	0.30732	0.44744	0.49795	0.99169	1799	1	0.30732		0.349265
GPR183	10	0.37445	0.65074	0.998749	2364	5	0.11264	0.066094	0.13293	0.99169	477	2	0.11264		1.17984
GPR19	10	0.080644	0.24493	0.968264	916	6	-0.17114	0.26341	0.35835	0.99169	1293	2	-0.17114		0.579368
GPR20	6	0.016127	0.070489	0.940911	266	3	-0.72237	0.72292	0.72343	0.998234	2632	0	-0.72237		0.14091
GPR21	9	0.33269	0.60849	0.998749	2195	2	0.33004	0.061435	0.12555	0.99169	443	3	0.33004		1.21158
GPR22	8	0.029788	0.11504	0.955466	437	4	-0.58333	0.070885	0.1403	0.99169	508	1	-0.58333		1.14945
GPR25	10	0.038043	0.13932	0.957778	527	6	-0.68733	0.31153	0.40389	0.99169	1445	2	-0.68733		0.5065
GPR26	10	0.14927	0.37396	0.994676	1359	7	-0.34737	0.92199	0.92185	0.998234	3365	0	-0.34737		0.0352738
GPR27	10	0.66319	0.85191	0.998749	3090	4	-0.053614	0.73204	0.73237	0.998234	2661	0	-0.053614		0.135465
GPR3	10	0.1164	0.31562	0.994676	1160	7	-0.29065	0.12669	0.21547	0.99169	783	2	-0.29065		0.897258
GPR31	10	0.2484	0.51393	0.998749	1859	3	1.2508	0.00010913	0.00048598	0.40099	4	5	1.2508		3.96206
GPR32	10	0.78824	0.91278	0.998749	3338	4	0.46948	0.022863	0.058381	0.99169	203	3	0.46948		1.64087
GPR33	5	0.91208	0.96342	0.999999	3512	1	0.72589	0.39019	0.4609	0.99169	1640	1	0.72589		0.408724
GPR34	7	0.82069	0.92733	0.999846	3383	2	0.62471	0.5679	0.58538	0.99169	2141	1	0.62471		0.245728
GPR35	8	0.40665	0.67699	0.998749	2466	4	0.013089	0.9606	0.96062	0.99915	3507	0	0.013089		0.0174574
GPR37	9	0.49567	0.74723	0.998749	2697	3	0.951	0.73548	0.73576	0.998234	2672	0	0.951		0.133429
GPR37L1	9	0.15959	0.39128	0.994676	1433	5	-0.62305	0.29555	0.39012	0.99169	1395	1	-0.62305		0.529369
GPR39	10	0.064384	0.20804	0.964761	759	5	-0.3155	0.34007	0.42788	0.99169	1539	1	-0.3155		0.468432
GPR4	9	0.44924	0.71131	0.998749	2580	4	0.075063	0.066337	0.13325	0.99169	480	2	0.075063		1.17824
GPR45	10	0.64003	0.83956	0.998749	3054	4	0.17867	0.60338	0.61403	0.99169	2260	1	0.17867		0.219409
GPR50	10	0.32419	0.59941	0.998749	2164	5	-0.0028606	0.50202	0.53549	0.99169	1938	1	-0.0028606		0.299279
GPR52	8	0.066075	0.21198	0.964761	771	6	-0.57776	0.84695	0.84629	0.998234	3073	0	-0.57776		0.0721422
GPR55	10	0.36728	0.64386	0.998749	2337	4	-0.024768	0.59306	0.60558	0.99169	2220	1	-0.024768		0.226901
GPR56	8	0.44541	0.70815	0.998749	2564	3	0.50188	0.89939	0.89865	0.998234	3267	0	0.50188		0.0460519
GPR6	9	0.10169	0.28807	0.978406	1066	6	-0.54276	0.43024	0.48668	0.99169	1741	1	-0.54276		0.366289
GPR61	10	0.64555	0.84251	0.998749	3067	4	0.65573	0.53104	0.557	0.99169	2024	1	0.65573		0.274873
GPR62	10	0.14927	0.37396	0.994676	1351	7	-0.823	0.68976	0.69084	0.998234	2504	1	-0.823		0.161302
GPR63	10	0.93673	0.97259	0.999999	3550	2	0.31571	0.11954	0.20772	0.99169	763	2	0.31571		0.922487
GPR64	10	0.030917	0.11856	0.955466	446	6	-0.37331	0.9293	0.92898	0.998234	3398	0	-0.37331		0.0318441
GPR65	10	0.71421	0.8773	0.998749	3200	4	0.34619	0.74183	0.7423	0.998234	2698	0	0.34619		0.129696
GPR68	9	0.05951	0.19681	0.964761	722	6	-0.40626	0.92823	0.92789	0.998234	3391	0	-0.40626		0.0323444
GPR75	10	0.15015	0.37542	0.994676	1368	7	-0.44224	0.004985	0.016129	0.961618	60	2	-0.44224		2.30233
GPR78	10	0.23737	0.50004	0.998749	1814	4	0.133	0.026115	0.064828	0.99169	231	2	0.133		1.58311
GPR82	10	0.49833	0.74904	0.998749	2708	4	0.041552	0.77031	0.77044	0.998234	2792	0	0.041552		0.113334
GPR83	10	0.19406	0.44206	0.998589	1610	6	-0.2332	0.49555	0.53079	0.99169	1922	1	-0.2332		0.304913
GPR84	10	0.60258	0.81734	0.998749	2964	5	0.065716	0.07714	0.15025	0.99169	541	2	0.065716		1.11272
GPR85	10	0.85103	0.9398	0.999846	3433	3	0.22282	0.95501	0.95495	0.99915	3493	0	0.22282		0.0199921
GPR87	9	0.51685	0.76138	0.998749	2748	4	0.10749	0.62912	0.63596	0.993049	2336	1	0.10749		0.201267
GPR88	10	0.10513	0.29475	0.978406	1095	7	-1.059	0.24425	0.33918	0.99169	1226	2	-1.059		0.612165
GPR97	9	0.31897	0.59377	0.998749	2147	4	0.020437	0.93115	0.93092	0.998234	3406	0	0.020437		0.0309804
GPR98	10	0.26319	0.53159	0.998749	1917	3	0.4473	0.63257	0.63893	0.993049	2347	1	0.4473		0.198891
GPRASP2	6	0.24418	0.50849	0.998749	1836	2	0.30047	0.1219	0.21017	0.99169	769	1	0.30047		0.913996
GPRC5A	8	0.41913	0.68737	0.998749	2491	4	-0.41707	0.16327	0.25481	0.99169	909	2	-0.41707		0.787094
GPRC5B	9	0.041706	0.14981	0.957778	563	5	-1.3772	0.23044	0.32512	0.99169	1171	1	-1.3772		0.637442
GPRC5C	10	0.25529	0.52247	0.998749	1890	6	-0.39283	0.017943	0.047795	0.99169	171	1	-0.39283		1.7461
GPRC5D	8	0.090062	0.26505	0.973374	995	4	-0.026067	0.72191	0.72239	0.998234	2630	0	-0.026067		0.141517
GPRC6A	10	0.00046937	0.0029281	0.669245	16	9	-1.0635	0.90764	0.90709	0.998234	3302	0	-1.0635		0.0420864
GPRIN1	10	0.045267	0.15991	0.960695	603	8	-0.22916	0.94134	0.9412	0.998849	3443	0	-0.22916		0.0262535
GRASP	10	0.064384	0.20804	0.964761	760	5	-0.12825	0.012792	0.03598	0.99169	124	4	-0.12825		1.89306
GRB14	10	0.12486	0.33099	0.994676	1204	6	-0.30998	0.056566	0.11736	0.99169	415	1	-0.30998		1.24744
GRB7	9	0.024231	0.097709	0.940911	372	6	-0.5623	0.64288	0.64808	0.993675	2384	1	-0.5623		0.19187
GRIA1	9	0.18201	0.42536	0.998145	1548	6	-0.19256	0.060193	0.12338	0.99169	438	1	-0.19256		1.22045
GRIA2	10	0.20818	0.46151	0.998589	1676	6	-0.1763	0.14662	0.23688	0.99169	845	1	-0.1763		0.833807
GRIA3	10	0.59698	0.81384	0.998749	2943	3	0.30086	0.75959	0.75993	0.998234	2758	0	0.30086		0.119421
GRIA4	10	0.41186	0.68134	0.998749	2479	3	0.35582	0.19436	0.2877	0.99169	1027	1	0.35582		0.711393
GRID1	10	0.26706	0.53611	0.998749	1933	6	-0.40912	0.90832	0.90775	0.998234	3307	0	-0.40912		0.0417611
GRID2	10	0.4838	0.73807	0.998749	2662	4	0.33172	0.86833	0.86761	0.998234	3161	0	0.33172		0.0613152
GRIK1	10	0.095076	0.27502	0.978406	1020	5	-0.065299	0.19124	0.28435	0.99169	1018	1	-0.065299		0.718421
GRIK2	10	0.073722	0.22942	0.964761	861	5	-0.059048	0.43251	0.48818	0.99169	1762	1	-0.059048		0.364004
GRIK3	10	0.29287	0.5654	0.998749	2061	6	-0.015874	0.88906	0.8884	0.998234	3231	0	-0.015874		0.0510689
GRIK4	10	0.58713	0.80749	0.998749	2918	5	0.036958	0.50523	0.53766	0.99169	1954	1	0.036958		0.296511
GRIK5	10	0.3364	0.61229	0.998749	2207	6	-0.29841	0.53719	0.5615	0.99169	2055	1	-0.29841		0.269872
GRIN1	9	0.18313	0.42688	0.998145	1559	5	-0.077011	0.45297	0.50148	0.99169	1812	1	-0.077011		0.343931
GRIN2A	9	0.0032772	0.017659	0.853744	75	7	-1.142	0.063416	0.12866	0.99169	456	1	-1.142		1.1978
GRIN2B	10	0.14452	0.36595	0.994676	1331	6	-0.28989	0.010801	0.031321	0.99169	103	2	-0.28989		1.96654
GRIN2C	8	0.98773	0.99263	0.999999	3622	1	0.47039	0.5148	0.54474	0.99169	1984	1	0.47039		0.288361
GRIN2D	9	0.025826	0.1026	0.946966	396	7	-0.82453	0.52756	0.55426	0.99169	2014	1	-0.82453		0.277728
GRIN3A	10	0.021523	0.089108	0.940911	335	5	-0.073787	0.31838	0.40958	0.99169	1467	2	-0.073787		0.497054
GRIN3B	7	0.019848	0.083595	0.940911	312	5	-0.19959	0.87075	0.87018	0.998234	3172	0	-0.19959		0.0601065
GRIP1	9	0.031061	0.11899	0.955466	448	7	-0.21009	0.90195	0.90134	0.998234	3278	0	-0.21009		0.0448175
GRIP2	8	0.6125	0.8236	0.998749	2988	4	0.28788	0.52005	0.54844	0.99169	2002	1	0.28788		0.283955
GRIPAP1	10	0.052946	0.18095	0.964761	678	7	-0.48869	0.23222	0.3269	0.99169	1177	2	-0.48869		0.6341
GRK1	10	0.34478	0.6211	0.998749	2244	5	-0.016588	0.16746	0.2592	0.99169	925	2	-0.016588		0.776089
GRK4	8	0.10387	0.29227	0.978406	1083	5	-0.45433	0.54651	0.56861	0.99169	2079	1	-0.45433		0.262402
GRK5	10	0.12078	0.32378	0.994676	1185	7	-0.26107	0.58517	0.59939	0.99169	2194	1	-0.26107		0.232718
GRK6	6	0.19598	0.44474	0.998589	1624	4	-1.8059	0.83775	0.83722	0.998234	3049	0	-1.8059		0.0768856
GRM1	10	0.099179	0.28308	0.978406	1047	6	-0.50894	0.0090936	0.026975	0.99169	90	2	-0.50894		2.04126
GRM2	9	0.040934	0.14757	0.957778	553	4	0.061955	0.82173	0.82115	0.998234	2981	0	0.061955		0.0852709
GRM3	10	0.16256	0.39623	0.994676	1456	6	-0.1632	0.024613	0.062012	0.99169	217	3	-0.1632		1.60884
GRM4	9	0.29962	0.57269	0.998749	2079	5	-0.10923	0.85723	0.85655	0.998234	3119	0	-0.10923		0.0669026
GRM5	10	0.10526	0.295	0.978406	1096	4	0.13488	0.35136	0.43677	0.99169	1554	1	0.13488		0.454248
GRM6	10	0.024028	0.097103	0.940911	371	6	-0.33932	0.16232	0.25384	0.99169	906	1	-0.33932		0.789628
GRM7	10	0.5587	0.78907	0.998749	2845	5	0.13156	0.011824	0.033663	0.99169	117	3	0.13156		1.92724
GRM8	10	0.2899	0.562	0.998749	2042	5	-0.15748	0.2745	0.36944	0.99169	1318	1	-0.15748		0.561458
GRPR	10	0.62729	0.83273	0.998749	3028	2	0.31763	0.033986	0.078689	0.99169	281	3	0.31763		1.4687
GSG1L	10	0.21144	0.46578	0.998589	1691	6	-0.59813	0.26214	0.3572	0.99169	1288	2	-0.59813		0.581467
GUCY2C	10	0.10513	0.29475	0.978406	1090	7	-0.6192	0.78512	0.78523	0.998234	2852	0	-0.6192		0.105064
GUCY2D	10	0.046674	0.16371	0.964761	618	6	-0.413	0.79331	0.79353	0.998234	2873	0	-0.413		0.100557
GUCY2F	10	0.098535	0.2818	0.978406	1043	6	-0.11068	0.32039	0.41129	0.99169	1478	2	-0.11068		0.494321
GYPA	7	0.33757	0.61355	0.998749	2212	3	0.59888	0.84818	0.84761	0.998234	3079	0	0.59888		0.071512
GYPB	6	0.27493	0.54518	0.998749	1969	3	0.078522	0.1095	0.19602	0.99169	710	2	0.078522		0.960586
GYPC	10	0.043094	0.15361	0.957778	586	6	-0.92284	0.73325	0.73354	0.998234	2665	0	-0.92284		0.134748
GYPE	3	0.60498	0.8189	0.998749	2970	1	0.67089	0.50566	0.53794	0.99169	1955	0	0.67089		0.296141
HAS1	10	0.99799	0.99796	0.999999	3645	1	1.3364	0.00038525	0.001642	0.545545	11	6	1.3364		3.41426
HAS2	10	0.042448	0.1518	0.957778	568	6	-0.59517	0.057873	0.11957	0.99169	424	2	-0.59517		1.23752
HAS3	10	0.62729	0.83273	0.998749	3030	2	0.2656	0.011837	0.033698	0.99169	118	2	0.2656		1.92676
HAVCR1	8	0.050429	0.1741	0.964761	653	5	-0.46687	0.73287	0.73317	0.998234	2663	0	-0.46687		0.134973
HAVCR2	8	0.0017403	0.010008	0.776093	47	4	0.0267	0.0079218	0.023905	0.99169	84	2	0.0267		2.10118
HCAR1	9	0.33466	0.61047	0.998749	2202	2	0.25951	0.075054	0.14691	0.99169	529	1	0.25951		1.12463
HCAR2	7	0.6501	0.84494	0.998749	3073	3	0.070205	0.81641	0.81617	0.998234	2969	0	0.070205		0.0880917
HCAR3	8	0.21675	0.47295	0.998589	1728	3	0.31766	0.0066955	0.020648	0.968076	78	3	0.31766		2.17422
HCN1	10	0.21312	0.4681	0.998589	1702	6	-0.57287	0.88724	0.88651	0.998234	3223	0	-0.57287		0.0519589
HCN2	5	0.15984	0.3917	0.994676	1435	3	-0.15685	0.48797	0.52556	0.99169	1903	0	-0.15685		0.311607
HCN3	5	0.30244	0.57579	0.998749	2088	1	0.57381	0.016005	0.043444	0.99169	156	1	0.57381		1.79574
HCN4	9	0.08168	0.24716	0.968264	927	6	-0.24899	0.39389	0.46327	0.99169	1655	1	-0.24899		0.404625
HCRTR1	9	0.53617	0.77433	0.998749	2794	3	0.82924	0.29815	0.39262	0.99169	1402	1	0.82924		0.525565
HCRTR2	10	0.21608	0.47204	0.998589	1717	3	0.72376	0.1792	0.27171	0.99169	971	2	0.72376		0.746662
HCST	8	0.12211	0.3261	0.994676	1192	6	-0.46019	0.71079	0.71155	0.998234	2579	0	-0.46019		0.148259
HEG1	10	0.72573	0.88331	0.998749	3221	4	0.079177	0.088453	0.16723	0.99169	602	2	0.079177		1.05329
HEPACAM	9	0.10303	0.29063	0.978406	1080	4	0.87529	0.033449	0.077793	0.99169	275	2	0.87529		1.47562
HEPH	10	0.43705	0.70146	0.998749	2534	3	0.46566	0.88411	0.88342	0.998234	3211	0	0.46566		0.0534937
HFE	10	0.0082389	0.039914	0.940911	153	6	-0.69299	0.86431	0.86363	0.998234	3145	0	-0.69299		0.0633305
HFE2	10	0.28766	0.55939	0.998749	2031	5	0.024448	0.82173	0.82116	0.998234	2982	0	0.024448		0.0852709
HHIP	8	0.33225	0.60801	0.998749	2191	5	-0.16312	0.95091	0.95091	0.998849	3481	0	-0.16312		0.0218606
HID1	9	0.078376	0.23996	0.967519	907	6	-0.36798	0.52316	0.55087	0.99169	2006	1	-0.36798		0.281365
HLA-A	5	0.43729	0.70164	0.998749	2537	3	-0.26682	0.6286	0.63551	0.993049	2334	0	-0.26682		0.201626
HLA-B	6	0.031212	0.11945	0.955466	451	4	-0.78406	0.9722	0.97198	0.99915	3544	0	-0.78406		0.0122444
HLA-C	4	0.14235	0.3622	0.994676	1316	3	-1.1462	0.063156	0.12824	0.99169	452	1	-1.1462		1.19959
HLA-DMA	6	0.0045397	0.023499	0.853744	100	3	0.37793	0.085662	0.16335	0.99169	590	2	0.37793		1.06721
HLA-DMB	6	0.62766	0.83291	0.998749	3032	2	0.20267	0.63235	0.63874	0.993049	2346	0	0.20267		0.199042
HLA-DOA	6	0.039143	0.14245	0.957778	537	2	0.41956	0.60696	0.61692	0.99169	2274	0	0.41956		0.21684
HLA-DOB	6	0.18031	0.42301	0.998145	1539	1	0.15159	0.60391	0.61444	0.99169	2263	0	0.15159		0.219028
HLA-DPA1	6	0.031953	0.1217	0.955466	458	4	-0.55144	0.96237	0.96238	0.99915	3512	0	-0.55144		0.0166579
HLA-DPB1	6	0.73813	0.88992	0.998749	3244	1	1.1075	0.11313	0.20079	0.99169	731	2	1.1075		0.946422
HLA-DQA1	7	0.21735	0.4738	0.998589	1731	3	0.018667	0.097782	0.17989	0.99169	645	2	0.018667		1.00974
HLA-DQA2	6	0.93819	0.97311	0.999999	3551	1	0.53565	0.60132	0.61231	0.99169	2252	0	0.53565		0.220894
HLA-DQB1	5	0.30033	0.57347	0.998749	2081	3	-0.21809	0.01311	0.036744	0.99169	129	1	-0.21809		1.8824
HLA-DQB2	6	0.057094	0.19107	0.964761	703	5	-0.61149	0.96918	0.96922	0.99915	3534	0	-0.61149		0.0135956
HLA-DRA	6	0.023709	0.096093	0.940911	368	4	-1.9863	0.33172	0.42096	0.99169	1506	1	-1.9863		0.479228
HLA-DRB1	6	0.32841	0.60396	0.998749	2179	4	-0.41757	0.82644	0.82593	0.998234	3004	0	-0.41757		0.0827887
HLA-DRB5	7	0.34411	0.62045	0.998749	2242	4	-0.067127	0.94239	0.9422	0.998849	3447	0	-0.067127		0.0257693
HLA-E	5	0.2916	0.56398	0.998749	2052	3	-0.19783	0.011518	0.032942	0.99169	113	2	-0.19783		1.93862
HLA-F	6	0.24384	0.50807	0.998749	1834	4	-0.25951	0.24899	0.34415	0.99169	1244	1	-0.25951		0.603818
HLA-G	6	0.95857	0.98037	0.999999	3581	1	0.31329	0.19345	0.28666	0.99169	1025	1	0.31329		0.713431
HMMR	10	0.061924	0.20236	0.964761	741	7	-0.74174	0.015065	0.041281	0.99169	147	3	-0.74174		1.82203
HOMER1	8	0.37327	0.64966	0.998749	2360	3	0.28608	0.82823	0.82767	0.998234	3011	0	0.28608		0.081849
HOMER2	8	0.67227	0.85632	0.998749	3117	3	0.12528	0.70789	0.70871	0.998234	2570	0	0.12528		0.150034
HOMER3	10	0.13535	0.34969	0.994676	1271	5	-0.25327	0.065681	0.13224	0.99169	473	2	-0.25327		1.18256
HPN	9	0.50078	0.75086	0.998749	2709	3	0.19126	0.24021	0.33507	0.99169	1211	2	0.19126		0.619409
HPSE	9	0.20918	0.46277	0.998589	1681	5	-0.03675	0.097662	0.17973	0.99169	643	2	-0.03675		1.01027
HPSE2	9	0.059347	0.19642	0.964761	721	7	-0.28876	0.73945	0.73983	0.998234	2686	0	-0.28876		0.131091
HRAS	6	0.010385	0.048973	0.940911	185	4	-1.3471	0.27909	0.37394	0.99169	1333	1	-1.3471		0.554256
HRH1	10	0.13768	0.35393	0.994676	1289	6	-0.53561	0.90589	0.90528	0.998234	3297	0	-0.53561		0.0429245
HRH2	9	0.87136	0.94775	0.999999	3463	3	0.31912	0.0033274	0.011408	0.927063	45	3	0.31912		2.47789
HRH3	8	0.35914	0.63566	0.998749	2311	3	0.13845	0.71283	0.71362	0.998234	2586	0	0.13845		0.147014
HRH4	10	0.26388	0.53237	0.998749	1920	5	-0.024245	0.92511	0.92499	0.998234	3380	0	-0.024245		0.0338066
HS6ST1	4	0.12497	0.33119	0.994676	1209	3	-1.4415	0.75001	0.75039	0.998234	2723	0	-1.4415		0.124933
HS6ST2	9	0.012811	0.058175	0.940911	218	6	-0.58655	0.76865	0.76883	0.998234	2785	0	-0.58655		0.114271
HTN1	3	0.8761	0.94958	0.999999	3469	0	0.39257	0.40973	0.47345	0.99169	1692	0	0.39257		0.387502
HTR1A	10	0.73341	0.88743	0.998749	3235	3	0.26009	0.24398	0.33889	0.99169	1225	2	0.26009		0.612646
HTR1B	10	0.018922	0.080482	0.940911	301	7	-1.2729	0.74673	0.74709	0.998234	2715	0	-1.2729		0.126836
HTR1D	9	0.48407	0.73828	0.998749	2663	4	0.24519	0.47304	0.51524	0.99169	1864	1	0.24519		0.325102
HTR1E	11	0.34356	0.6199	0.998749	2241	6	-0.36798	0.15323	0.24421	0.99169	869	2	-0.36798		0.814656
HTR1F	9	0.075198	0.23288	0.964761	878	4	0.030597	0.59017	0.60327	0.99169	2212	1	0.030597		0.229023
HTR2A	10	0.20237	0.45362	0.998589	1653	6	-0.56304	0.82535	0.82484	0.998234	2999	0	-0.56304		0.0833618
HTR2B	10	0.061227	0.20074	0.964761	733	7	-0.19165	0.017116	0.046098	0.99169	166	2	-0.19165		1.7666
HTR2C	10	0.055811	0.188	0.964761	691	7	-0.82918	0.9973	0.99721	0.99915	3648	0	-0.82918		0.00117418
HTR3A	9	0.1546	0.38306	0.994676	1393	6	-0.18598	0.081288	0.15661	0.99169	568	3	-0.18598		1.08997
HTR3B	9	0.84488	0.93734	0.999846	3418	1	1.3374	0.15026	0.2408	0.99169	856	2	1.3374		0.823157
HTR3C	8	0.51097	0.75747	0.998749	2739	3	0.65513	0.51983	0.5483	0.99169	2000	1	0.65513		0.284139
HTR3D	10	0.3722	0.6486	0.998749	2352	5	-0.21611	0.46477	0.50961	0.99169	1839	1	-0.21611		0.332762
HTR3E	10	0.46653	0.72478	0.998749	2629	4	0.61303	0.11503	0.20284	0.99169	738	2	0.61303		0.939189
HTR4	10	0.044975	0.15911	0.960695	601	6	-0.92101	0.76092	0.76116	0.998234	2761	0	-0.92101		0.118661
HTR5A	10	0.44326	0.70643	0.998749	2552	5	-0.016783	0.85549	0.85487	0.998234	3113	0	-0.016783		0.0677851
HTR6	10	0.008022	0.03895	0.940911	147	6	-0.58419	0.99719	0.99713	0.99915	3646	0	-0.58419		0.00122209
HTR7	10	0.040796	0.14714	0.957778	550	7	-0.56631	0.81373	0.81343	0.998234	2955	0	-0.56631		0.0895197
HVCN1	9	0.12812	0.33677	0.994676	1223	6	-0.074183	0.011569	0.033045	0.99169	114	2	-0.074183		1.9367
HYAL4	10	0.018812	0.080049	0.940911	299	7	-0.22562	0.93177	0.93157	0.998234	3410	0	-0.22562		0.0306913
ICAM1	9	0.080591	0.2448	0.968264	913	6	-0.18957	0.51654	0.54593	0.99169	1991	1	-0.18957		0.286896
ICAM2	10	0.73699	0.88932	0.998749	3240	3	0.65258	0.53469	0.55966	0.99169	2044	1	0.65258		0.271898
ICAM3	10	0.10526	0.295	0.978406	1100	6	-0.3912	0.93229	0.93215	0.998234	3413	0	-0.3912		0.030449
ICAM4	9	0.072132	0.22573	0.964761	845	7	-1.2582	0.27669	0.37166	0.99169	1322	2	-1.2582		0.558007
ICAM5	5	0.083302	0.25066	0.968264	940	4	-0.43638	0.53947	0.56322	0.99169	2057	0	-0.43638		0.268033
ICOS	7	0.94829	0.97674	0.999999	3569	1	0.42652	0.75324	0.75357	0.998234	2737	0	0.42652		0.123067
ICOSLG	6	0.47357	0.73024	0.998749	2646	3	0.20624	0.36223	0.44334	0.99169	1579	1	0.20624		0.441016
IFIT5	10	0.14927	0.37396	0.994676	1356	7	-0.43717	0.80702	0.80686	0.998234	2929	0	-0.43717		0.0931157
IFITM1	7	0.31592	0.59058	0.998749	2133	4	-0.33567	0.80571	0.80555	0.998234	2921	0	-0.33567		0.0938212
IFITM3	6	0.10425	0.29302	0.978406	1086	4	-0.52003	0.70159	0.70244	0.998234	2548	0	-0.52003		0.153917
IFITM5	10	0.0148	0.065637	0.940911	246	6	-0.55552	0.85537	0.85477	0.998234	3111	0	-0.55552		0.067846
IFNAR1	10	0.30197	0.5753	0.998749	2086	6	-0.16551	0.8758	0.8752	0.998234	3185	0	-0.16551		0.0575951
IFNAR2	10	0.18996	0.43633	0.998145	1595	4	0.21389	0.11534	0.20316	0.99169	739	1	0.21389		0.93802
IFNGR1	4	0.93833	0.97315	0.999999	3552	0	0.38485	0.014325	0.039576	0.99169	141	1	0.38485		1.84391
IFNGR2	8	0.10534	0.29512	0.978406	1101	3	0.69595	0.1133	0.20096	0.99169	732	2	0.69595		0.94577
IFNLR1	10	0.050828	0.17521	0.964761	657	7	-0.89779	0.71775	0.71837	0.998234	2603	1	-0.89779		0.144027
IGDCC4	9	0.25299	0.51985	0.998749	1878	3	0.54842	0.047588	0.10225	0.99169	368	2	0.54842		1.3225
IGF1R	10	0.076647	0.23612	0.964761	892	5	-0.15371	0.32006	0.41104	0.99169	1474	2	-0.15371		0.494769
IGF2R	10	0.92989	0.96988	0.999999	3541	2	2.2368	0.00033927	0.0014688	0.545545	8	6	2.2368		3.46945
IGFLR1	10	0.081188	0.24607	0.968264	921	5	0.13541	0.11888	0.20702	0.99169	753	1	0.13541		0.924891
IGLL1	8	0.14542	0.36736	0.994676	1336	5	-0.44268	0.17452	0.26676	0.99169	944	1	-0.44268		0.758155
IGLL5	9	0.40772	0.67797	0.998749	2468	4	0.21854	0.65739	0.66104	0.998234	2418	1	0.21854		0.182177
IGSF1	9	0.70803	0.8741	0.998749	3193	4	0.019586	0.035853	0.081968	0.99169	296	1	0.019586		1.44547
IGSF11	10	0.68258	0.86123	0.998749	3137	4	0.084788	0.27678	0.37176	0.99169	1323	2	0.084788		0.557865
IGSF3	10	0.16744	0.40383	0.998145	1478	5	-0.11594	0.80544	0.80522	0.998234	2918	0	-0.11594		0.0939668
IGSF5	10	0.15082	0.37657	0.994676	1373	6	-0.34763	0.71775	0.71837	0.998234	2621	1	-0.34763		0.144027
IGSF6	9	0.59297	0.8114	0.998749	2936	4	0.11295	0.48097	0.52073	0.99169	1886	1	0.11295		0.317882
IGSF8	9	0.77564	0.90714	0.998749	3319	3	0.25548	0.019825	0.051975	0.99169	186	3	0.25548		1.70279
IGSF9	9	0.03161	0.12066	0.955466	455	5	-2.2185	0.62538	0.6327	0.993049	2326	1	-2.2185		0.203856
IGSF9B	10	0.33064	0.60634	0.998749	2187	5	0.04954	0.80827	0.80811	0.998234	2937	0	0.04954		0.0924435
IL10RA	10	0.28208	0.55311	0.998749	2000	3	0.96701	0.78676	0.78684	0.998234	2858	0	0.96701		0.104158
IL10RB	9	0.52615	0.76755	0.998749	2773	3	0.59108	0.24964	0.34484	0.99169	1247	1	0.59108		0.602686
IL11RA	9	0.84521	0.93746	0.999846	3420	3	2.0094	0.00016857	0.00074048	0.45132	6	5	2.0094		3.77322
IL12RB1	10	0.49049	0.74327	0.998749	2681	5	-0.39313	0.21864	0.31309	0.99169	1115	2	-0.39313		0.66027
IL12RB2	10	0.27746	0.54799	0.998749	1977	5	0.0012607	0.74386	0.74434	0.998234	2706	0	0.0012607		0.128509
IL13RA1	10	0.92454	0.96785	0.999999	3532	3	0.62261	0.51502	0.54491	0.99169	1986	1	0.62261		0.288176
IL13RA2	6	0.9557	0.97933	0.999999	3575	1	2.0846	0.0010527	0.0040462	0.654037	22	4	2.0846		2.9777
IL15RA	10	0.10526	0.295	0.978406	1099	5	-1.1291	0.11954	0.20772	0.99169	758	2	-1.1291		0.922487
IL17RA	10	0.57999	0.80308	0.998749	2904	5	0.14678	0.081642	0.15714	0.99169	574	2	0.14678		1.08809
IL17RB	10	0.07331	0.22845	0.964761	856	5	0.10519	0.25503	0.3503	0.99169	1257	1	0.10519		0.593409
IL17RC	9	0.71581	0.87817	0.998749	3203	3	0.69408	0.1584	0.24984	0.99169	892	2	0.69408		0.800245
IL18R1	10	0.21759	0.47407	0.998589	1732	6	-0.13958	0.19321	0.28641	0.99169	1023	2	-0.13958		0.71397
IL18RAP	10	0.52534	0.76697	0.998749	2770	4	0.59223	0.1301	0.21911	0.99169	795	2	0.59223		0.885723
IL1R1	9	0.92927	0.96961	0.999999	3540	2	0.42295	0.88927	0.88862	0.998234	3232	0	0.42295		0.0509664
IL1R2	10	0.99725	0.99735	0.999999	3643	1	0.87495	0.060191	0.12338	0.99169	437	2	0.87495		1.22047
IL1RAP	10	0.019696	0.083084	0.940911	308	6	-0.62391	0.63278	0.63912	0.993049	2349	1	-0.62391		0.198747
IL1RAPL1	10	0.21155	0.46593	0.998589	1692	5	-0.032678	0.11008	0.19688	0.99169	714	1	-0.032678		0.958292
IL1RAPL2	8	0.088698	0.26208	0.971829	983	5	-0.23208	0.8357	0.83514	0.998234	3036	0	-0.23208		0.0779496
IL1RL1	10	0.23591	0.49819	0.998749	1806	5	0.22756	0.32361	0.41393	0.99169	1483	2	0.22756		0.489978
IL1RL2	9	0.28124	0.55227	0.998749	1994	5	-0.18764	0.95144	0.95145	0.998849	3482	0	-0.18764		0.0216186
IL20RA	9	0.0094875	0.045177	0.940911	170	5	-0.63392	0.72186	0.72235	0.998234	2629	0	-0.63392		0.141547
IL20RB	10	0.030297	0.11661	0.955466	440	3	0.44635	0.58735	0.60099	0.99169	2201	1	0.44635		0.231103
IL21R	10	0.40178	0.67316	0.998749	2443	3	0.52585	0.31818	0.40941	0.99169	1465	1	0.52585		0.497327
IL22RA1	10	0.14927	0.37396	0.994676	1355	7	-0.97447	0.24107	0.336	0.99169	1214	2	-0.97447		0.617857
IL22RA2	10	0.56592	0.7938	0.998749	2868	5	0.16704	0.10456	0.18919	0.99169	674	2	0.16704		0.980634
IL23R	9	0.39612	0.66862	0.998749	2424	5	-0.022241	0.78642	0.78652	0.998234	2857	0	-0.022241		0.104345
IL27RA	9	0.76894	0.90416	0.998749	3304	3	0.54857	0.22921	0.32388	0.99169	1166	1	0.54857		0.639766
IL2RA	9	0.12395	0.32927	0.994676	1201	6	-0.61242	0.56339	0.58196	0.99169	2128	1	-0.61242		0.249191
IL2RB	10	0.22998	0.49052	0.998749	1789	6	-0.1106	0.026722	0.065935	0.99169	236	2	-0.1106		1.57313
IL2RG	10	0.53443	0.77316	0.998749	2791	4	0.63461	0.80741	0.80723	0.998234	2932	0	0.63461		0.0929059
IL31RA	10	0.39027	0.6637	0.998749	2408	4	0.32411	0.0058516	0.01852	0.961618	66	2	0.32411		2.23273
IL4R	10	0.45001	0.71182	0.998749	2582	3	0.22756	0.73876	0.7391	0.998234	2683	0	0.22756		0.131497
IL5RA	10	0.21681	0.47306	0.998589	1729	5	0.20938	0.012525	0.03533	0.99169	122	4	0.20938		1.90222
IL6R	10	0.14927	0.37396	0.994676	1352	7	-0.11831	0.49191	0.5283	0.99169	1910	1	-0.11831		0.308114
IL6ST	10	0.1093	0.30252	0.98643	1121	5	-0.15056	0.29072	0.38526	0.99169	1378	2	-0.15056		0.536525
IL7R	10	0.15027	0.37564	0.994676	1369	4	1.055	0.019172	0.050573	0.99169	177	4	1.055		1.71733
ILDR1	10	0.19037	0.43689	0.998145	1597	5	0.11133	0.32498	0.41514	0.99169	1486	1	0.11133		0.488143
ILK	10	0.050252	0.17356	0.964761	651	7	-1.0776	0.11954	0.20772	0.99169	764	2	-1.0776		0.922487
INADL	10	0.055584	0.18738	0.964761	689	4	0.12242	0.98158	0.98137	0.99915	3585	0	0.12242		0.0080743
INPP5A	9	0.35968	0.63619	0.998749	2314	5	-0.22005	0.2157	0.31016	0.99169	1102	2	-0.22005		0.66615
INPP5B	10	0.40268	0.67389	0.998749	2453	5	-0.16932	0.93859	0.93846	0.998245	3435	0	-0.16932		0.0275241
INPP5J	10	0.49214	0.74447	0.998749	2691	5	-0.33141	0.66137	0.66459	0.998234	2432	1	-0.33141		0.179556
INSR	10	0.014838	0.065778	0.940911	247	7	-1.1406	0.84405	0.84349	0.998234	3064	0	-1.1406		0.0736318
INSRR	10	0.34902	0.62546	0.998749	2263	6	-0.080768	0.34625	0.43314	0.99169	1546	2	-0.080768		0.46061
IQGAP3	10	0.072581	0.22674	0.964761	847	6	-0.42737	0.31804	0.40933	0.99169	1464	2	-0.42737		0.497518
IRAK1	10	0.15465	0.38312	0.994676	1394	5	0.010547	0.2808	0.37564	0.99169	1346	1	0.010547		0.551603
IRAK2	9	0.85187	0.94011	0.999846	3435	2	1.1494	0.0099603	0.029225	0.99169	95	4	1.1494		2.00173
IRS4	9	0.13168	0.34324	0.994676	1249	6	-0.44355	0.29096	0.38552	0.99169	1387	2	-0.44355		0.536167
ISLR2	8	0.20685	0.45983	0.998589	1671	5	-0.36032	0.92175	0.92156	0.998234	3363	0	-0.36032		0.0353869
ITFG1	9	0.4097	0.67959	0.998749	2474	1	0.74026	0.055416	0.11539	0.99169	406	2	0.74026		1.25636
ITGA1	10	0.99603	0.99662	0.999999	3638	1	0.76978	0.61103	0.62041	0.993049	2283	1	0.76978		0.213937
ITGA10	8	0.082515	0.24903	0.968264	936	5	-0.5823	0.96773	0.96772	0.99915	3532	0	-0.5823		0.0142458
ITGA11	9	0.018512	0.078995	0.940911	294	8	-1.4276	0.91882	0.91858	0.998234	3352	0	-1.4276		0.0367696
ITGA2	10	0.43581	0.70053	0.998749	2531	5	0.029729	0.094446	0.17541	0.99169	633	2	0.029729		1.02482
ITGA2B	9	0.033711	0.12684	0.955466	483	6	-0.61131	0.15752	0.24886	0.99169	889	2	-0.61131		0.802664
ITGA3	8	0.065791	0.21132	0.964761	770	5	-0.70245	0.65446	0.65835	0.998234	2410	0	-0.70245		0.184117
ITGA4	10	0.46182	0.7211	0.998749	2613	4	0.33064	0.90796	0.90743	0.998234	3304	0	0.33064		0.0419333
ITGA5	9	0.018548	0.079139	0.940911	297	7	-0.98883	0.11025	0.19707	0.99169	715	2	-0.98883		0.957621
ITGA6	10	0.49066	0.74336	0.998749	2683	5	-0.12262	0.30656	0.39975	0.99169	1431	2	-0.12262		0.513485
ITGA7	10	0.011483	0.053199	0.940911	203	5	-0.30158	0.13343	0.22263	0.99169	804	2	-0.30158		0.874747
ITGA8	10	0.58353	0.80533	0.998749	2911	2	0.68556	0.18321	0.27602	0.99169	994	2	0.68556		0.737051
ITGA9	10	0.25375	0.52074	0.998749	1880	6	-0.44598	0.042723	0.093832	0.99169	339	3	-0.44598		1.36934
ITGAD	10	0.033646	0.12663	0.955466	481	8	-0.22982	0.85709	0.85639	0.998234	3118	0	-0.22982		0.0669736
ITGAE	7	0.18186	0.42518	0.998145	1545	3	0.14314	0.70116	0.70203	0.998234	2546	0	0.14314		0.154183
ITGAL	9	0.03284	0.12426	0.955466	468	7	-0.93755	0.67969	0.68145	0.998234	2475	1	-0.93755		0.167689
ITGAM	10	0.0050404	0.025795	0.875733	107	9	-1.0007	0.79724	0.79722	0.998234	2886	0	-1.0007		0.0984109
ITGAV	10	0.047061	0.16487	0.964761	621	8	-0.75057	0.14785	0.23823	0.99169	848	2	-0.75057		0.830179
ITGAX	10	0.44408	0.70707	0.998749	2554	4	0.2061	0.27217	0.36715	0.99169	1315	1	0.2061		0.56516
ITGB1	10	0.37945	0.655	0.998749	2377	5	0.019962	0.96309	0.96309	0.99915	3514	0	0.019962		0.0163331
ITGB1BP1	11	0.22008	0.47743	0.998589	1743	6	-0.27974	0.72	0.72067	0.998234	2628	1	-0.27974		0.142668
ITGB2	10	0.54242	0.77855	0.998749	2809	2	0.38642	0.79443	0.79452	0.998234	2877	0	0.38642		0.0999444
ITGB3	10	0.50268	0.75209	0.998749	2718	4	0.45782	0.25488	0.35016	0.99169	1255	2	0.45782		0.593664
ITGB4	10	0.25508	0.5222	0.998749	1889	5	-0.11522	0.98781	0.9877	0.99915	3608	0	-0.11522		0.00532658
ITGB5	9	0.18817	0.434	0.998145	1581	5	-0.10155	0.77109	0.77124	0.998234	2796	0	-0.10155		0.112895
ITGB6	9	0.0026328	0.014548	0.794074	67	4	0.096384	0.89713	0.89632	0.998234	3258	0	0.096384		0.0471446
ITGB7	10	0.13761	0.35382	0.994676	1288	2	0.60175	0.066954	0.13417	0.99169	484	3	0.60175		1.17422
ITGB8	10	0.27251	0.54241	0.998749	1956	4	0.12331	0.83621	0.83566	0.998234	3039	0	0.12331		0.0776846
ITLN1	10	0.11967	0.32178	0.994676	1175	7	-0.17729	0.69036	0.69133	0.998234	2507	1	-0.17729		0.160924
ITLN2	8	0.043092	0.15361	0.957778	584	3	0.15854	0.9555	0.95543	0.99915	3495	0	0.15854		0.0197693
ITM2A	9	0.3896	0.66317	0.998749	2402	3	0.3639	0.52923	0.55563	0.99169	2021	1	0.3639		0.276356
ITM2B	9	0.15205	0.37865	0.994676	1380	4	0.025093	0.51369	0.54395	0.99169	1978	1	0.025093		0.289299
IYD	10	0.27812	0.54874	0.998749	1981	6	-0.15336	0.23293	0.32765	0.99169	1179	1	-0.15336		0.632775
JAM2	10	0.07331	0.22845	0.964761	855	6	-0.18068	0.85149	0.85086	0.998234	3093	0	-0.18068		0.0698204
JAM3	8	0.019977	0.083985	0.940911	313	7	-0.84251	0.80786	0.80766	0.998234	2936	0	-0.84251		0.0926639
JMJD6	7	0.43624	0.70086	0.998749	2533	2	0.45004	0.054506	0.11384	0.99169	400	2	0.45004		1.26356
JPH1	8	0.07141	0.22419	0.964761	828	4	0.095909	0.22261	0.31711	0.99169	1140	2	0.095909		0.652455
JPH3	8	0.9084	0.96195	0.999999	3509	2	1.8324	0.0011503	0.0044171	0.654037	24	4	1.8324		2.93919
JTB	8	0.0016244	0.0094502	0.776093	43	6	-0.62035	0.96482	0.96487	0.99915	3519	0	-0.62035		0.0155537
JUP	9	0.4779	0.73357	0.998749	2652	4	0.26839	0.40454	0.47014	0.99169	1681	1	0.26839		0.393039
KAZN	9	0.0016561	0.0096235	0.776093	44	8	-1.2612	0.99545	0.9955	0.99915	3639	0	-1.2612		0.00198055
KCNA1	9	0.051522	0.1771	0.964761	660	5	-0.14541	0.92471	0.9246	0.998234	3376	0	-0.14541		0.0339944
KCNA10	10	0.57054	0.79678	0.998749	2877	5	0.00057442	0.24372	0.33867	0.99169	1222	1	0.00057442		0.613109
KCNA2	7	0.17885	0.42093	0.998145	1529	3	0.068111	0.87939	0.87865	0.998234	3195	0	0.068111		0.0558185
KCNA3	10	0.99461	0.99587	0.999999	3632	1	1.2569	0.091794	0.17173	0.99169	619	3	1.2569		1.03719
KCNA4	10	0.066653	0.21338	0.964761	779	5	-0.053548	0.62672	0.63386	0.993049	2330	1	-0.053548		0.202926
KCNA5	7	0.96825	0.984	0.999999	3589	1	0.51773	0.51205	0.54266	0.99169	1973	1	0.51773		0.290688
KCNA6	10	0.82434	0.92902	0.999846	3391	3	0.80975	0.079325	0.15363	0.99169	553	3	0.80975		1.10059
KCNA7	8	0.49319	0.74532	0.998749	2693	4	-0.29153	0.81557	0.8153	0.998234	2964	0	-0.29153		0.0885388
KCNAB1	9	0.10035	0.28529	0.978406	1052	5	-0.61576	0.78397	0.78403	0.998234	2846	0	-0.61576		0.105701
KCNAB2	9	0.1418	0.36126	0.994676	1310	3	0.24369	0.044212	0.096458	0.99169	353	2	0.24369		1.35446
KCNAB3	9	0.015546	0.068307	0.940911	261	6	-1.3128	0.76034	0.76059	0.998234	2759	0	-1.3128		0.118992
KCNB1	10	0.60339	0.81788	0.998749	2966	5	0.027247	0.013187	0.036914	0.99169	130	3	0.027247		1.87985
KCNB2	10	0.036175	0.13397	0.957778	503	6	-0.63359	0.25596	0.35121	0.99169	1263	1	-0.63359		0.591828
KCNC1	10	0.0060069	0.030156	0.9273	118	6	-0.72092	0.87872	0.87801	0.998234	3193	0	-0.72092		0.0561495
KCNC2	10	0.28548	0.55692	0.998749	2018	5	0.0096355	0.7833	0.78338	0.998234	2844	0	0.0096355		0.106072
KCNC3	10	0.18266	0.42626	0.998145	1551	3	0.61472	0.5987	0.61007	0.99169	2247	1	0.61472		0.222791
KCNC4	9	0.19752	0.44685	0.998589	1634	4	-0.10499	0.015315	0.041852	0.99169	151	4	-0.10499		1.81488
KCND1	9	0.11619	0.31524	0.994665	1159	6	-0.36175	0.12309	0.2114	0.99169	770	1	-0.36175		0.909777
KCND2	10	0.14202	0.36165	0.994676	1313	6	-0.44061	0.67541	0.67722	0.998234	2466	1	-0.44061		0.170433
KCND3	10	0.75457	0.8978	0.998749	3274	4	0.16988	0.090955	0.17057	0.99169	616	3	0.16988		1.04117
KCNE1	4	0.028722	0.1117	0.955466	421	3	-1.2198	0.74727	0.74764	0.998234	2717	0	-1.2198		0.126522
KCNE1L	9	0.18856	0.43451	0.998145	1583	6	-0.51335	0.91882	0.91858	0.998234	3351	0	-0.51335		0.0367696
KCNE2	5	0.1527	0.37973	0.994676	1385	3	-0.079077	0.45376	0.50197	0.99169	1816	1	-0.079077		0.343174
KCNE3	8	0.6277	0.83293	0.998749	3033	3	0.27987	0.1989	0.29248	0.99169	1041	2	0.27987		0.701365
KCNE4	10	0.29413	0.56673	0.998749	2065	3	0.35418	0.46477	0.50961	0.99169	1840	1	0.35418		0.332762
KCNF1	9	0.016788	0.072923	0.940911	274	5	-0.54142	0.97821	0.97803	0.99915	3573	0	-0.54142		0.0095679
KCNG1	10	0.10199	0.28863	0.978406	1070	7	-0.5703	0.75115	0.75153	0.998234	2726	0	-0.5703		0.124273
KCNG2	10	0.036175	0.13397	0.957778	501	7	-1.1554	0.0073835	0.022524	0.99169	80	1	-1.1554		2.13174
KCNG4	8	0.077593	0.23819	0.964761	902	6	-0.18239	0.75261	0.75297	0.998234	2734	0	-0.18239		0.12343
KCNH1	9	0.020114	0.084421	0.940911	315	5	-0.94062	0.92198	0.92184	0.998234	3364	0	-0.94062		0.0352785
KCNH2	10	0.087314	0.2592	0.971829	973	6	-0.43723	0.78637	0.78647	0.998234	2856	0	-0.43723		0.104373
KCNH3	10	0.043926	0.15604	0.960695	592	4	0.28649	0.038427	0.0864	0.99169	312	1	0.28649		1.41536
KCNH4	9	0.18313	0.42688	0.998145	1558	6	-1.0719	0.86698	0.86624	0.998234	3157	0	-1.0719		0.0619909
KCNH5	10	0.022905	0.093439	0.940911	358	8	-0.45233	0.96342	0.96346	0.99915	3517	0	-0.45233		0.0161843
KCNH6	10	0.15703	0.38696	0.994676	1409	4	0.42653	0.27745	0.37242	0.99169	1325	2	0.42653		0.556815
KCNH7	10	0.074717	0.23174	0.964761	871	5	-0.17303	0.64693	0.65157	0.994438	2394	1	-0.17303		0.189143
KCNH8	10	0.36717	0.64375	0.998749	2336	5	0.035615	0.27785	0.37282	0.99169	1327	2	0.035615		0.55619
KCNIP1	10	0.25261	0.51935	0.998749	1877	5	0.028538	0.0060136	0.018937	0.961618	68	2	0.028538		2.22087
KCNIP4	10	0.97912	0.98857	0.999999	3607	1	0.539	0.048689	0.10406	0.99169	374	3	0.539		1.31257
KCNJ1	10	0.5785	0.80211	0.998749	2899	4	0.30483	0.8037	0.80355	0.998234	2909	0	0.30483		0.094906
KCNJ10	9	0.44028	0.70402	0.998749	2544	3	0.82981	0.00046507	0.0019453	0.545545	12	2	0.82981		3.33248
KCNJ11	10	0.010671	0.050097	0.940911	189	6	-0.53705	0.70721	0.70798	0.998234	2569	1	-0.53705		0.150452
KCNJ12	6	0.18326	0.42703	0.998145	1560	4	-0.41141	0.69319	0.69412	0.998234	2519	0	-0.41141		0.159148
KCNJ13	9	0.35213	0.62861	0.998749	2279	4	-0.28772	0.51857	0.5474	0.99169	1998	1	-0.28772		0.285193
KCNJ14	10	0.10748	0.29913	0.98022	1116	4	0.1579	0.43787	0.49168	0.99169	1778	1	0.1579		0.358655
KCNJ15	10	0.091761	0.26837	0.976448	1002	7	-0.26949	0.96004	0.96002	0.99915	3505	0	-0.26949		0.0177107
KCNJ16	10	0.18346	0.4273	0.998145	1561	5	-0.18901	0.092554	0.17281	0.99169	626	1	-0.18901		1.0336
KCNJ18	3	0.076965	0.23682	0.964761	895	3	-0.58181	0.92304	0.92291	0.998234	3366	0	-0.58181		0.0347795
KCNJ2	9	0.016788	0.072923	0.940911	273	5	-0.26317	0.94702	0.94693	0.998849	3460	0	-0.26317		0.0236408
KCNJ3	9	0.96561	0.98301	0.999999	3586	1	0.66974	0.23615	0.33092	0.99169	1190	2	0.66974		0.626812
KCNJ4	7	0.32651	0.60194	0.998749	2176	4	-0.2585	0.73794	0.73827	0.998234	2681	0	-0.2585		0.131979
KCNJ5	10	0.071157	0.22363	0.964761	822	6	-0.71767	0.25938	0.35448	0.99169	1276	1	-0.71767		0.586064
KCNJ6	9	0.15111	0.37701	0.994676	1375	4	0.23566	0.2407	0.33561	0.99169	1213	1	0.23566		0.618524
KCNJ8	10	0.032336	0.12277	0.955466	463	4	0.082895	0.83584	0.83531	0.998234	3038	0	0.082895		0.0778768
KCNJ9	9	0.060433	0.19891	0.964761	728	7	-1.9033	0.17087	0.26274	0.99169	935	1	-1.9033		0.767334
KCNK1	10	0.80187	0.91894	0.998749	3361	3	0.21557	0.33715	0.42554	0.99169	1527	2	0.21557		0.472177
KCNK10	9	0.17209	0.41103	0.998145	1501	6	-0.68583	0.63795	0.64367	0.993049	2370	1	-0.68583		0.195213
KCNK12	10	0.30829	0.58215	0.998749	2100	6	-0.24856	0.92105	0.92092	0.998234	3360	0	-0.24856		0.0357168
KCNK13	9	0.21508	0.47067	0.998589	1706	5	-0.058393	0.51369	0.54395	0.99169	1979	1	-0.058393		0.289299
KCNK15	10	0.071281	0.22387	0.964761	824	6	-0.87183	0.73272	0.73308	0.998234	2662	0	-0.87183		0.135062
KCNK16	8	0.52175	0.7646	0.998749	2757	4	0.021312	0.15343	0.24442	0.99169	871	2	0.021312		0.81409
KCNK17	9	0.60601	0.81954	0.998749	2972	4	-0.0055554	0.50213	0.53555	0.99169	1939	1	-0.0055554		0.299184
KCNK18	10	0.16513	0.40032	0.997414	1465	5	-0.15225	0.89697	0.89616	0.998234	3256	0	-0.15225		0.0472221
KCNK2	10	0.10395	0.29241	0.978406	1084	7	-0.6336	0.62401	0.63149	0.993049	2322	1	-0.6336		0.204808
KCNK3	10	0.98004	0.989	0.999999	3609	2	0.54679	0.13731	0.22667	0.99169	811	2	0.54679		0.862298
KCNK4	9	0.46459	0.72333	0.998749	2618	5	-0.16295	0.79039	0.79051	0.998234	2864	0	-0.16295		0.102159
KCNK5	10	0.20578	0.45837	0.998589	1664	3	0.53521	0.0077257	0.023407	0.99169	83	2	0.53521		2.11206
KCNK6	10	0.40901	0.67896	0.998749	2472	4	0.76629	0.48246	0.52178	0.99169	1889	1	0.76629		0.316539
KCNK7	10	0.089292	0.26334	0.971829	990	5	0.020469	0.54122	0.56461	0.99169	2063	1	0.020469		0.266626
KCNK9	9	0.3265	0.60193	0.998749	2175	5	-0.27886	0.18119	0.27388	0.99169	982	1	-0.27886		0.741866
KCNMA1	10	0.37554	0.65177	0.998749	2369	5	0.1255	0.35416	0.4384	0.99169	1559	1	0.1255		0.4508
KCNMB1	10	0.096619	0.27805	0.978406	1032	6	-0.14903	0.75001	0.75039	0.998234	2724	0	-0.14903		0.124933
KCNMB2	9	0.089248	0.26326	0.971829	989	5	-0.45657	0.96145	0.96144	0.99915	3508	0	-0.45657		0.0170733
KCNMB3	10	0.37286	0.64926	0.998749	2355	3	0.36896	0.79054	0.79068	0.998234	2865	0	0.36896		0.102076
KCNMB4	10	0.75741	0.89904	0.998749	3278	4	0.12657	0.62358	0.63116	0.993049	2320	1	0.12657		0.205108
KCNN1	9	0.44634	0.70889	0.998749	2566	5	0.002577	0.98027	0.9801	0.99915	3582	0	0.002577		0.00865429
KCNN2	10	0.038875	0.14164	0.957778	535	8	-0.62929	0.375	0.45107	0.99169	1607	1	-0.62929		0.425969
KCNN3	10	0.20542	0.45791	0.998589	1663	5	-0.061536	0.55112	0.57224	0.99169	2089	1	-0.061536		0.258754
KCNN4	9	0.067046	0.21431	0.964761	786	4	0.40377	0.0041907	0.013904	0.961618	52	3	0.40377		2.37771
KCNQ1	10	0.01515	0.066939	0.940911	254	8	-0.79485	0.81228	0.81205	0.998234	2946	0	-0.79485		0.0902942
KCNQ2	8	0.38147	0.65665	0.998749	2383	3	0.31445	0.5616	0.58054	0.99169	2120	1	0.31445		0.250573
KCNQ3	8	0.35521	0.63172	0.998749	2290	5	-0.47778	0.85693	0.85624	0.998234	3117	0	-0.47778		0.0670547
KCNQ4	9	0.048183	0.16809	0.964761	632	5	-0.31969	0.63321	0.6395	0.993049	2351	1	-0.31969		0.198452
KCNQ5	9	0.40178	0.67315	0.998749	2441	5	-0.044276	0.56657	0.58436	0.99169	2138	1	-0.044276		0.246746
KCNS1	10	0.004729	0.024371	0.856959	104	6	-0.77973	0.62587	0.63312	0.993049	2327	1	-0.77973		0.203516
KCNS2	10	0.013442	0.060618	0.940911	226	5	-0.57191	0.019339	0.05089	0.99169	181	3	-0.57191		1.71357
KCNS3	10	0.117	0.31672	0.994676	1163	6	-0.39068	0.35474	0.43877	0.99169	1564	1	-0.39068		0.45009
KCNT1	8	0.57194	0.7977	0.998749	2881	2	0.64629	0.43416	0.48917	0.99169	1766	1	0.64629		0.36235
KCNT2	10	0.20955	0.46323	0.998589	1683	3	0.1906	0.8693	0.86866	0.998234	3166	0	0.1906		0.0608303
KCNU1	10	0.59374	0.8119	0.998749	2937	4	0.41791	0.072466	0.14288	0.99169	516	1	0.41791		1.13987
KCNV1	9	0.41387	0.68313	0.998749	2481	5	-0.035289	0.17336	0.2655	0.99169	942	2	-0.035289		0.761051
KCNV2	10	0.55745	0.78824	0.998749	2839	3	0.33024	0.083671	0.16024	0.99169	584	3	0.33024		1.07743
KCTD12	9	0.13106	0.3421	0.994676	1243	4	0.766	0.010382	0.030297	0.99169	99	3	0.766		1.98372
KCTD16	9	0.23632	0.49864	0.998749	1809	3	0.57615	0.25036	0.34559	0.99169	1249	1	0.57615		0.601435
KDR	9	0.99669	0.99702	0.999999	3640	1	0.51332	0.12893	0.21787	0.99169	789	2	0.51332		0.889646
KDSR	10	0.34206	0.61839	0.998749	2229	6	-0.49966	0.087831	0.16633	0.99169	600	2	-0.49966		1.05635
KEL	6	0.021984	0.090515	0.940911	342	5	-0.86624	0.53186	0.55768	0.99169	2032	1	-0.86624		0.274203
KIAA0319	10	0.35717	0.63379	0.998749	2301	5	0.087511	0.76791	0.76809	0.998234	2782	0	0.087511		0.11469
KIAA1324	10	0.068929	0.21838	0.964761	810	7	-0.75676	0.26541	0.3603	0.99169	1297	1	-0.75676		0.576083
KIAA1462	10	0.10513	0.29475	0.978406	1092	7	-0.41619	0.63536	0.64147	0.993049	2355	1	-0.41619		0.19698
KIAA1598	10	0.62729	0.83273	0.998749	3029	3	0.26963	0.36706	0.44644	0.99169	1588	1	0.26963		0.435263
KIR2DL1	6	0.57116	0.79717	0.998749	2879	3	-0.021532	0.62506	0.6324	0.993049	2324	0	-0.021532		0.204078
KIR2DL3	5	0.01281	0.05817	0.940911	217	4	-2.8865	0.29946	0.39389	0.99169	1408	1	-2.8865		0.523661
KIR2DL4	6	0.23059	0.4913	0.998749	1790	4	-0.27527	0.12495	0.21349	0.99169	777	1	-0.27527		0.903264
KIR3DL1	6	0.17696	0.41818	0.998145	1518	3	-0.057053	0.744	0.7445	0.998234	2708	0	-0.057053		0.128427
KIR3DL2	5	0.41158	0.68114	0.998749	2477	2	0.40625	0.19737	0.29095	0.99169	1036	1	0.40625		0.704719
KIRREL	6	0.033257	0.12549	0.955466	472	5	-0.84499	0.77798	0.77814	0.998234	2824	0	-0.84499		0.109032
KIRREL2	10	0.0010794	0.006445	0.719132	32	8	-1.1444	0.71775	0.71837	0.998234	2619	1	-1.1444		0.144027
KISS1R	8	0.0010154	0.0060849	0.717822	31	3	0.17974	0.11687	0.20473	0.99169	744	2	0.17974		0.932297
KIT	10	0.82198	0.92795	0.999846	3384	4	0.58317	0.63292	0.63923	0.993049	2350	1	0.58317		0.198651
KLB	10	0.66487	0.85276	0.998749	3094	4	-0.057782	0.51762	0.54661	0.99169	1994	1	-0.057782		0.285989
KLHL20	10	0.48737	0.74075	0.998749	2672	5	-0.14241	0.038094	0.085802	0.99169	310	2	-0.14241		1.41914
KLRB1	6	0.75274	0.89701	0.998749	3269	1	0.68936	0.7564	0.7567	0.998234	2747	0	0.68936		0.121248
KLRC1	7	0.92401	0.96766	0.999999	3530	2	0.35175	0.90078	0.90004	0.998234	3274	0	0.35175		0.0453813
KLRC2	6	0.022902	0.09343	0.940911	357	5	-0.84281	0.95337	0.95337	0.99915	3489	0	-0.84281		0.0207385
KLRC3	6	0.1643	0.39901	0.997384	1463	4	-0.30568	0.1579	0.24921	0.99169	891	1	-0.30568		0.801618
KLRC4	6	0.8359	0.93366	0.999846	3404	1	0.67959	0.60329	0.61397	0.99169	2259	0	0.67959		0.219474
KLRC4-KLRK1	6	0.1723	0.4114	0.998145	1502	4	-0.26459	0.1303	0.21931	0.99169	796	1	-0.26459		0.885056
KLRD1	7	0.7712	0.90511	0.998749	3310	3	0.56924	0.48317	0.5223	0.99169	1891	1	0.56924		0.3159
KLRF1	11	0.67464	0.85739	0.998749	3121	5	0.054503	0.67767	0.67944	0.998234	2471	1	0.054503		0.168982
KLRF2	10	0.023382	0.09505	0.940911	365	4	0.1268	0.82463	0.82417	0.998234	2994	0	0.1268		0.0837409
KLRG1	7	0.037259	0.1372	0.957778	515	6	-1.0334	0.97357	0.9733	0.99915	3548	0	-1.0334		0.0116328
KLRK1	6	0.68026	0.86015	0.998749	3132	2	0.26238	0.47364	0.5157	0.99169	1866	1	0.26238		0.324552
KNDC1	10	0.61147	0.82291	0.998749	2987	3	0.39131	0.63067	0.63728	0.993049	2341	1	0.39131		0.200198
KREMEN1	9	0.14759	0.37106	0.994676	1342	5	-0.93623	0.67969	0.68145	0.998234	2479	1	-0.93623		0.167689
KRIT1	10	0.0041745	0.021918	0.853744	92	7	-1.0603	0.064708	0.13065	0.99169	466	1	-1.0603		1.18904
KRTCAP2	8	0.74717	0.89453	0.998749	3258	2	0.92936	0.4178	0.47872	0.99169	1712	1	0.92936		0.379032
KTN1	9	0.071671	0.2247	0.964761	837	6	-0.82893	0.86662	0.8659	0.998234	3155	0	-0.82893		0.0621713
L1CAM	10	0.13862	0.35573	0.994676	1297	7	-0.21366	0.67327	0.67538	0.998234	2461	1	-0.21366		0.171811
LAG3	8	0.30889	0.58277	0.998749	2101	5	-0.45932	0.43047	0.48683	0.99169	1756	1	-0.45932		0.366057
LAIR1	5	0.021177	0.087922	0.940911	330	3	-1.2451	0.75218	0.75256	0.998234	2731	0	-1.2451		0.123678
LAIR2	5	0.018225	0.078026	0.940911	290	5	-0.78918	0.98177	0.98157	0.99915	3587	0	-0.78918		0.00799024
LAMP1	10	0.041013	0.14779	0.957778	557	8	-1.2715	0.30464	0.39827	0.99169	1426	1	-1.2715		0.516213
LAMP2	10	0.80956	0.92246	0.999846	3371	4	0.7577	0.00079929	0.0031528	0.640539	18	4	0.7577		3.0973
LAMP3	10	0.051622	0.17739	0.964761	662	7	-0.21728	0.31476	0.40653	0.99169	1458	1	-0.21728		0.50202
LAMTOR1	8	0.35521	0.63172	0.998749	2291	5	-1.3385	0.4691	0.51259	0.99169	1861	1	-1.3385		0.328735
LANCL1	10	0.040919	0.14753	0.957778	552	6	-0.42443	0.81059	0.81036	0.998234	2943	0	-0.42443		0.0911988
LANCL2	7	0.12243	0.32673	0.994676	1197	4	-0.1085	0.80734	0.80716	0.998234	2931	0	-0.1085		0.0929435
LAPTM5	10	0.42886	0.695	0.998749	2516	5	0.023834	0.19097	0.28406	0.99169	1017	2	0.023834		0.719035
LAT	10	0.026115	0.10359	0.949416	399	5	0.15338	0.40157	0.46817	0.99169	1675	1	0.15338		0.396239
LAT2	10	0.13016	0.34044	0.994676	1237	6	-0.7381	0.65002	0.6544	0.996371	2401	1	-0.7381		0.187073
LAYN	9	0.47628	0.73231	0.998749	2648	5	-0.54142	0.56004	0.57932	0.99169	2115	1	-0.54142		0.251781
LBP	8	0.18195	0.42528	0.998145	1547	4	0.0092546	0.56173	0.58063	0.99169	2121	1	0.0092546		0.250472
LCT	9	0.12523	0.33164	0.994676	1212	3	0.31029	0.56863	0.58599	0.99169	2144	1	0.31029		0.24517
LDLR	10	0.074717	0.23174	0.964761	870	2	0.81286	0.067972	0.13578	0.99169	490	3	0.81286		1.16767
LDLRAD3	10	0.73865	0.89019	0.998749	3246	3	0.16342	0.3666	0.44616	0.99169	1584	1	0.16342		0.435808
LEPR	10	0.014708	0.065247	0.940911	242	5	-0.0038904	0.6691	0.67164	0.998234	2448	1	-0.0038904		0.174509
LEPROT	6	0.3802	0.65562	0.998749	2379	2	0.58213	0.027688	0.067657	0.99169	243	1	0.58213		1.55771
LEPROTL1	11	0.35333	0.62977	0.998749	2283	5	0.031762	0.10784	0.19371	0.99169	698	1	0.031762		0.96722
LETMD1	9	0.50294	0.75227	0.998749	2721	4	0.28985	0.10556	0.19051	0.99169	678	2	0.28985		0.976501
LGALS3BP	9	0.0372	0.13702	0.957778	513	7	-0.82893	0.97775	0.97753	0.99915	3571	0	-0.82893		0.00977218
LGALS9	4	0.0080389	0.039012	0.940911	150	4	-1.5795	0.97741	0.97716	0.99915	3567	0	-1.5795		0.00992322
LGI1	7	0.031407	0.12008	0.955466	453	2	0.49337	0.76225	0.76245	0.998234	2767	0	0.49337		0.117903
LGR4	10	0.22516	0.48426	0.998589	1770	5	0.058209	0.88011	0.87933	0.998234	3200	0	0.058209		0.055463
LGR5	9	0.97803	0.98806	0.999999	3604	2	0.34799	0.39131	0.46155	0.99169	1642	1	0.34799		0.407479
LGR6	8	0.10172	0.28813	0.978406	1067	3	0.296	0.51429	0.54436	0.99169	1980	1	0.296		0.288792
LGSN	9	0.053126	0.18145	0.964761	680	6	-0.10307	0.21458	0.30904	0.99169	1098	1	-0.10307		0.668411
LHCGR	10	0.64047	0.83977	0.998749	3055	4	0.88888	0.01224	0.034594	0.99169	121	4	0.88888		1.91222
LHFPL5	10	0.62056	0.82874	0.998749	3006	3	0.13192	0.1062	0.1914	0.99169	687	3	0.13192		0.973875
LIFR	10	0.69487	0.86742	0.998749	3157	4	0.32839	0.76998	0.77015	0.998234	2790	0	0.32839		0.113521
LILRA1	6	0.60714	0.8203	0.998749	2974	3	0.1054	0.19189	0.28501	0.99169	1019	1	0.1054		0.716948
LILRA2	6	0.035739	0.13281	0.957778	499	3	0.33381	0.43734	0.49125	0.99169	1774	1	0.33381		0.359181
LILRA4	6	0.2501	0.51625	0.998749	1867	4	-0.55	0.83738	0.83689	0.998234	3047	0	-0.55		0.0770774
LILRA5	6	0.0023926	0.013381	0.794074	59	5	-1.878	0.65484	0.65871	0.998234	2413	0	-1.878		0.183865
LILRA6	5	0.24579	0.5106	0.998749	1841	2	-0.93623	0.11053	0.19749	0.99169	716	2	-0.93623		0.95652
LILRB1	4	0.010481	0.049363	0.940911	186	4	-1.1099	0.98952	0.98949	0.99915	3614	0	-1.1099		0.00457542
LILRB2	5	0.78777	0.91257	0.998749	3336	2	0.89734	0.17354	0.26569	0.99169	943	1	0.89734		0.7606
LILRB3	6	0.71766	0.87907	0.998749	3209	2	0.40476	0.0015495	0.0057763	0.681412	31	3	0.40476		2.80981
LILRB4	5	0.11109	0.30574	0.99006	1127	3	-1.4993	0.37815	0.45318	0.99169	1614	1	-1.4993		0.422336
LILRB5	4	0.41292	0.68225	0.998749	2480	2	-0.061022	0.78944	0.78955	0.998234	2862	0	-0.061022		0.102681
LIM2	9	0.028861	0.11212	0.955466	423	6	-0.94385	0.034623	0.079889	0.99169	285	2	-0.94385		1.46064
LIMS1	9	0.60229	0.8172	0.998749	2961	4	0.048571	0.79128	0.79141	0.998234	2867	0	0.048571		0.10167
LIN7A	9	0.57295	0.79836	0.998749	2887	4	0.69171	0.61369	0.62267	0.993049	2293	1	0.69171		0.212051
LINGO1	7	0.99642	0.99685	0.999999	3639	0	0.83658	0.41495	0.47679	0.99169	1708	1	0.83658		0.382004
LMAN1L	7	0.047138	0.16508	0.964761	624	3	0.41939	0.54422	0.56686	0.99169	2072	1	0.41939		0.264226
LMBR1	10	0.98905	0.99326	0.999999	3624	1	1.0157	0.11256	0.2001	0.99169	729	2	1.0157		0.948616
LMBR1L	10	0.44804	0.71031	0.998749	2575	4	0.1024	0.82581	0.82529	0.998234	3002	0	0.1024		0.0831199
LMLN	10	0.61389	0.82451	0.998749	2991	3	0.46042	0.11627	0.20413	0.99169	742	2	0.46042		0.934532
LOC102723375	8	0.11984	0.3221	0.994676	1178	5	-0.60571	0.92102	0.92089	0.998234	3359	0	-0.60571		0.0357309
LOC102723563	10	0.50255	0.75201	0.998749	2715	5	0.20919	0.18182	0.27452	0.99169	990	2	0.20919		0.740358
LOC102723974	8	0.25109	0.51745	0.998749	1871	5	-0.21751	0.18166	0.27436	0.99169	987	2	-0.21751		0.740741
LOC102724049	10	0.032449	0.1231	0.955466	464	8	-0.34724	0.84482	0.84429	0.998234	3068	0	-0.34724		0.0732358
LOC102724073	10	0.031348	0.1199	0.955466	452	7	-0.90057	0.94365	0.94351	0.998849	3450	0	-0.90057		0.0251891
LOC102724147	10	0.54473	0.77999	0.998749	2815	5	0.036543	0.61007	0.61956	0.993049	2280	1	0.036543		0.21462
LOC102724249	9	0.70112	0.87062	0.998749	3180	3	0.10113	0.077151	0.15026	0.99169	542	3	0.10113		1.11266
LOC102724399	4	0.069048	0.21864	0.964761	812	3	-1.8543	0.72427	0.72476	0.998234	2634	0	-1.8543		0.1401
LOC102724585	10	0.0019422	0.011107	0.794074	51	8	-0.72645	0.89154	0.89081	0.998234	3240	0	-0.72645		0.0498592
LOC102724685	8	0.184	0.42816	0.998145	1563	4	-0.29552	0.088825	0.16768	0.99169	605	1	-0.29552		1.05146
LOC102724705	2	0.41803	0.68649	0.998749	2487	1	-1.1062	0.50758	0.53937	0.99169	1962	0	-1.1062		0.294495
LOC102724716	8	0.27973	0.55047	0.998749	1984	5	-0.26013	0.30853	0.40139	0.99169	1438	1	-0.26013		0.510703
LOC102724905	4	0.34574	0.62215	0.998749	2249	2	0.55852	0.42915	0.48602	0.99169	1734	0	0.55852		0.367391
LPAR1	10	0.24816	0.51359	0.998749	1856	3	0.75558	0.15544	0.24661	0.99169	877	2	0.75558		0.808437
LPAR2	10	0.64238	0.84079	0.998749	3062	1	0.4287	0.59291	0.60545	0.99169	2219	1	0.4287		0.227011
LPAR3	10	0.00099065	0.0059604	0.717822	30	9	-0.96941	0.99514	0.99517	0.99915	3637	0	-0.96941		0.00211582
LPAR4	10	0.097079	0.27889	0.978406	1037	6	-0.24955	0.91358	0.91317	0.998234	3327	0	-0.24955		0.0392534
LPAR5	8	0.28991	0.56201	0.998749	2043	5	-0.15114	0.81151	0.81128	0.998234	2945	0	-0.15114		0.0907061
LPAR6	7	0.27097	0.54059	0.998749	1950	4	-0.15685	0.56413	0.58252	0.99169	2132	1	-0.15685		0.248621
LPCAT3	10	0.13592	0.35072	0.994676	1276	6	-0.42289	0.32348	0.4138	0.99169	1482	2	-0.42289		0.490153
LPHN1	10	0.49066	0.74336	0.998749	2685	5	-0.11129	0.88868	0.88801	0.998234	3230	0	-0.11129		0.0512546
LPHN2	10	0.40402	0.67493	0.998749	2460	4	0.10128	0.1579	0.24921	0.99169	890	2	0.10128		0.801618
LPHN3	10	0.17593	0.41669	0.998145	1514	4	0.2288	0.51006	0.54114	0.99169	1966	1	0.2288		0.292379
LPPR4	10	0.73683	0.88924	0.998749	3239	4	0.047645	0.51124	0.54199	0.99169	1971	1	0.047645		0.291375
LPPR5	10	0.40325	0.67435	0.998749	2458	5	-0.075566	0.91778	0.91747	0.998234	3344	0	-0.075566		0.0372614
LRP1	9	0.35094	0.62742	0.998749	2271	4	-0.1989	0.29096	0.38552	0.99169	1380	2	-0.1989		0.536167
LRP10	10	0.55226	0.78499	0.998749	2831	5	0.10651	0.2873	0.38191	0.99169	1362	1	0.10651		0.541664
LRP12	10	0.025712	0.1022	0.946966	394	7	-1.0586	0.2808	0.37564	0.99169	1338	1	-1.0586		0.551603
LRP1B	9	0.18191	0.42524	0.998145	1546	4	0.18048	0.83076	0.83026	0.998234	3016	0	0.18048		0.0805244
LRP2	9	0.062603	0.20385	0.964761	748	7	-0.15614	0.95671	0.95669	0.99915	3496	0	-0.15614		0.0192197
LRP3	7	0.3809	0.65616	0.998749	2382	3	0.35757	0.5047	0.53731	0.99169	1951	1	0.35757		0.296967
LRP5	10	0.011082	0.051753	0.940911	196	8	-0.99786	0.99006	0.99002	0.99915	3616	0	-0.99786		0.00433849
LRP6	10	0.41722	0.6858	0.998749	2486	5	-0.15086	0.12088	0.20906	0.99169	766	1	-0.15086		0.917646
LRP8	9	0.0094832	0.045158	0.940911	169	8	-1.7455	0.97088	0.97076	0.99915	3538	0	-1.7455		0.0128344
LRPAP1	10	0.017605	0.075782	0.940911	285	7	-1.5614	0.93859	0.93846	0.998245	3436	0	-1.5614		0.0275241
LRRC15	10	0.99802	0.99798	0.999999	3648	1	0.46135	0.20131	0.29504	0.99169	1050	2	0.46135		0.696135
LRRC23	10	0.066653	0.21338	0.964761	781	3	0.4481	0.26201	0.35706	0.99169	1287	1	0.4481		0.581682
LRRC32	10	0.099451	0.28356	0.978406	1050	6	-0.30523	0.15701	0.2483	0.99169	887	2	-0.30523		0.804073
LRRC4	9	0.037281	0.13725	0.957778	516	5	-0.62192	0.88124	0.88054	0.998234	3206	0	-0.62192		0.0549058
LRRC4B	10	0.43965	0.70355	0.998749	2542	4	0.2771	0.039789	0.088696	0.99169	320	3	0.2771		1.40024
LRRC4C	10	0.012827	0.058227	0.940911	219	7	-0.2387	0.59368	0.60604	0.99169	2223	1	-0.2387		0.226448
LRRC7	8	0.17636	0.41737	0.998145	1515	5	-0.45816	0.68533	0.68666	0.998234	2492	0	-0.45816		0.1641
LRRC8D	9	0.16204	0.39534	0.994676	1450	4	0.076875	0.74447	0.74497	0.998234	2710	0	0.076875		0.128153
LRRN2	9	0.088777	0.26224	0.971829	985	6	-0.76631	0.60549	0.61567	0.99169	2270	1	-0.76631		0.217893
LRRN4	10	0.60258	0.81734	0.998749	2963	5	-0.065417	0.33715	0.42554	0.99169	1520	2	-0.065417		0.472177
LRRTM1	10	0.052784	0.18047	0.964761	673	7	-0.5488	0.75026	0.75065	0.998234	2725	0	-0.5488		0.124788
LRRTM2	9	0.39682	0.6692	0.998749	2425	5	-0.28777	0.89006	0.88936	0.998234	3236	0	-0.28777		0.0505807
LSAMP	9	0.3771	0.65315	0.998749	2371	2	0.42869	0.081362	0.15673	0.99169	573	2	0.42869		1.08958
LST1	6	0.22493	0.48396	0.998589	1766	4	-0.13426	0.67161	0.67398	0.998234	2455	0	-0.13426		0.172883
LTB4R	9	0.43726	0.70163	0.998749	2535	5	-0.29022	0.73165	0.73198	0.998234	2660	0	-0.29022		0.135697
LTB4R2	9	0.70112	0.87062	0.998749	3181	3	-0.20555	0.0043553	0.014378	0.961618	53	4	-0.20555		2.36098
LTBR	9	0.40847	0.67857	0.998749	2469	5	-0.045208	0.48545	0.52382	0.99169	1899	1	-0.045208		0.313855
LTK	9	0.012949	0.058693	0.940911	220	5	-0.80413	0.39011	0.46085	0.99169	1639	1	-0.80413		0.408813
LY6D	8	0.49833	0.74904	0.998749	2707	4	-0.044922	0.75544	0.75577	0.998234	2742	0	-0.044922		0.1218
LY6E	4	0.021565	0.089219	0.940911	336	3	-1.0998	0.82875	0.82818	0.998234	3012	0	-1.0998		0.0815765
LY6G6F	6	0.35736	0.63398	0.998749	2306	3	-0.66123	0.1531	0.24404	0.99169	867	2	-0.66123		0.815025
LY6H	6	0.21041	0.4644	0.998589	1687	3	-0.89632	0.01665	0.045036	0.99169	162	3	-0.89632		1.77859
LY75	6	0.28507	0.5565	0.998749	2016	3	-0.21023	0.56952	0.58666	0.99169	2148	0	-0.21023		0.244491
LY86	6	0.35278	0.62927	0.998749	2281	3	-0.30276	0.84009	0.83949	0.998234	3056	0	-0.30276		0.0756742
LY9	8	0.1551	0.38387	0.994676	1401	4	0.098621	0.035946	0.082152	0.99169	299	2	0.098621		1.44435
LY96	9	0.13602	0.35089	0.994676	1278	4	1.3877	0.014	0.038796	0.99169	136	4	1.3877		1.85387
LYAR	6	0.15449	0.38285	0.994676	1392	3	-0.16151	0.83417	0.83361	0.998234	3028	0	-0.16151		0.0787454
LYNX1	10	0.068756	0.21799	0.964761	807	6	-0.098861	0.86853	0.86788	0.998234	3162	0	-0.098861		0.0612152
LYPD1	9	0.24603	0.51087	0.998749	1843	4	0.302	0.49735	0.53212	0.99169	1928	1	0.302		0.303338
LYPD3	8	0.023059	0.093948	0.940911	361	7	-0.29813	0.82565	0.82513	0.998234	3001	0	-0.29813		0.083204
LYVE1	9	0.030431	0.11707	0.955466	441	6	-0.98423	0.88737	0.88663	0.998234	3224	0	-0.98423		0.0518953
MADCAM1	6	0.12227	0.32643	0.994676	1194	4	-0.39708	0.27452	0.36947	0.99169	1319	1	-0.39708		0.561426
MAEA	8	0.52998	0.77013	0.998749	2780	4	-0.075088	0.24299	0.33794	0.99169	1219	1	-0.075088		0.614412
MAG	9	0.19085	0.43751	0.998145	1602	6	-0.52039	0.93333	0.93323	0.998234	3417	0	-0.52039		0.0299648
MAGEA1	5	0.061791	0.20207	0.964761	740	3	-0.9343	0.63729	0.64312	0.993049	2366	0	-0.9343		0.195663
MAGED1	9	0.067463	0.21522	0.964761	797	6	-0.81795	0.46251	0.50811	0.99169	1832	1	-0.81795		0.334879
MAGED2	10	0.12441	0.33019	0.994676	1203	5	-0.10976	0.095391	0.17665	0.99169	637	1	-0.10976		1.02049
MAGEE1	9	0.61502	0.82519	0.998749	2997	3	0.10126	0.63964	0.64516	0.993675	2373	1	0.10126		0.194064
MAGI1	10	0.84751	0.9384	0.999846	3424	2	0.80264	0.015089	0.041352	0.99169	148	2	0.80264		1.82134
MAGI2	10	0.27504	0.5453	0.998749	1971	5	-0.28416	0.0018935	0.0070054	0.753494	34	2	-0.28416		2.72273
MAGT1	8	0.008377	0.040477	0.940911	155	7	-0.38057	0.72995	0.73039	0.998234	2653	0	-0.38057		0.136707
MAL	9	0.0075849	0.03705	0.940911	138	7	-1.5725	0.61812	0.62643	0.993049	2302	1	-1.5725		0.208927
MAL2	8	0.01156	0.053492	0.940911	205	6	-1.6285	0.73482	0.73509	0.998234	2671	0	-1.6285		0.133819
MALL	6	0.3235	0.59864	0.998749	2162	3	0.15391	0.57208	0.58871	0.99169	2150	0	0.15391		0.242543
MAP2	9	0.40178	0.67315	0.998749	2442	4	0.54649	0.010034	0.029409	0.99169	96	2	0.54649		1.99853
MAPT	6	0.2171	0.47343	0.998589	1730	3	0.17203	0.38159	0.45534	0.99169	1618	1	0.17203		0.418403
MARCKS	7	0.035422	0.13191	0.957778	498	4	-0.81127	0.9829	0.98267	0.99915	3589	0	-0.81127		0.00749066
MARCO	9	0.098728	0.28217	0.978406	1046	6	-0.31474	0.63587	0.64198	0.993049	2358	1	-0.31474		0.196632
MARVELD2	6	0.31046	0.58456	0.998749	2106	2	0.69674	0.43374	0.48891	0.99169	1764	1	0.69674		0.362771
MARVELD3	9	0.41978	0.68788	0.998749	2495	5	-0.02739	0.34322	0.43044	0.99169	1543	1	-0.02739		0.464427
MAS1	8	0.39082	0.6642	0.998749	2412	3	0.11044	0.77333	0.7735	0.998234	2807	0	0.11044		0.111635
MAS1L	6	0.32841	0.60396	0.998749	2181	4	-0.26419	0.25095	0.34619	0.99169	1251	1	-0.26419		0.600413
MBOAT7	6	0.85208	0.9402	0.999846	3436	2	1.0369	0.063906	0.12937	0.99169	463	2	1.0369		1.19446
MC1R	10	0.13155	0.34301	0.994676	1246	5	0.075472	0.58572	0.59983	0.99169	2195	1	0.075472		0.23231
MC2R	9	0.35108	0.62754	0.998749	2274	2	0.36904	0.3861	0.45824	0.99169	1629	1	0.36904		0.4133
MC3R	10	0.6191	0.82784	0.998749	3001	5	0.16161	0.89433	0.89367	0.998234	3246	0	0.16161		0.0485022
MC4R	8	0.024629	0.098946	0.940911	379	6	-1.0915	0.8125	0.81224	0.998234	2947	0	-1.0915		0.0901766
MC5R	8	0.12203	0.32599	0.994676	1189	4	0.038435	0.046044	0.099512	0.99169	360	1	0.038435		1.33683
MCAM	10	0.012715	0.057823	0.940911	215	8	-0.39383	0.65402	0.65794	0.998234	2409	1	-0.39383		0.184409
MCHR1	9	0.039651	0.14394	0.957778	541	5	-0.47574	0.066046	0.13284	0.99169	475	1	-0.47574		1.18015
MCHR2	10	0.84174	0.93597	0.999846	3410	3	0.18475	0.010118	0.029604	0.99169	97	1	0.18475		1.99491
MCOLN2	10	0.36952	0.64601	0.998749	2342	5	0.069703	0.11117	0.19833	0.99169	721	3	0.069703		0.954012
MCOLN3	10	0.00033815	0.0020779	0.625666	11	6	-1.7709	0.21232	0.30665	0.99169	1090	2	-1.7709		0.673009
MDGA1	10	0.82736	0.93035	0.999846	3397	3	0.32586	0.20505	0.29902	0.99169	1061	2	0.32586		0.68814
MEGF10	8	0.20423	0.45624	0.998589	1658	4	-0.13007	0.73104	0.7314	0.998234	2657	0	-0.13007		0.136059
MEP1A	8	0.28692	0.55856	0.998749	2029	4	-0.39743	0.69031	0.69129	0.998234	2506	0	-0.39743		0.160956
MEP1B	10	0.80348	0.91967	0.998749	3365	4	0.56253	0.06341	0.12864	0.99169	454	1	0.56253		1.19784
MERTK	10	0.71789	0.87922	0.998749	3210	2	0.78171	0.077882	0.15138	0.99169	546	3	0.78171		1.10856
MET	9	0.16999	0.4078	0.998145	1486	6	-0.44841	0.29096	0.38552	0.99169	1382	2	-0.44841		0.536167
MFI2	7	0.63451	0.83666	0.998749	3045	3	0.34799	0.14863	0.23906	0.99169	853	1	0.34799		0.827894
MFRP	5	0.72905	0.88512	0.998749	3226	1	0.47471	0.10567	0.19067	0.99169	682	2	0.47471		0.976048
MFSD2A	9	0.23793	0.50072	0.998749	1816	6	-1.3567	0.18507	0.27788	0.99169	1002	1	-1.3567		0.732664
MGAM	9	0.042306	0.1514	0.957778	567	6	-0.78444	0.014022	0.038847	0.99169	137	1	-0.78444		1.85319
MGLL	9	0.191	0.4378	0.998145	1604	3	0.26233	0.25669	0.35193	0.99169	1266	1	0.26233		0.590591
MICA	5	0.082381	0.24877	0.968264	935	4	-2.5908	0.93703	0.93687	0.998245	3428	0	-2.5908		0.0282465
MICB	6	0.096925	0.27861	0.978406	1036	3	-0.42929	0.95079	0.9508	0.998849	3480	0	-0.42929		0.0219154
MIP	8	0.02719	0.10697	0.955466	408	7	-0.45769	0.88628	0.88556	0.998234	3221	0	-0.45769		0.0524291
MISP	9	0.024757	0.099363	0.940911	381	7	-1.1937	0.86253	0.86182	0.998234	3140	0	-1.1937		0.0642258
MLANA	10	0.16744	0.40383	0.998145	1475	3	0.42491	0.8846	0.88393	0.998234	3213	0	0.42491		0.0532531
MLC1	9	0.72296	0.88188	0.998749	3218	4	0.37728	0.034218	0.079152	0.99169	283	3	0.37728		1.46575
MLEC	10	0.20124	0.45214	0.998589	1645	4	0.25049	0.24929	0.34444	0.99169	1245	2	0.25049		0.603295
MLNR	9	0.20269	0.45402	0.998589	1654	4	-0.61679	0.67969	0.68145	0.998234	2477	1	-0.61679		0.167689
MMD	10	0.52534	0.76697	0.998749	2767	4	0.62297	0.80576	0.80559	0.998234	2922	0	0.62297		0.0937943
MME	8	0.028873	0.11215	0.955466	424	4	-0.045187	0.050531	0.10717	0.99169	380	3	-0.045187		1.29644
MMP24	10	0.3249	0.60017	0.998749	2166	6	-0.19033	0.64361	0.64874	0.993675	2387	1	-0.19033		0.191377
MMP25	9	0.024385	0.098226	0.940911	375	6	-0.28864	0.15322	0.24421	0.99169	868	2	-0.28864		0.814685
MOB1A	9	0.42037	0.6883	0.998749	2497	4	0.1063	0.1099	0.19659	0.99169	711	1	0.1063		0.959002
MOK	9	0.30546	0.57907	0.998749	2092	4	-0.50052	0.67969	0.68145	0.998234	2478	1	-0.50052		0.167689
MPC2	9	0.019667	0.082986	0.940911	307	5	-0.73498	0.11255	0.2001	0.99169	728	1	-0.73498		0.948655
MPDZ	9	0.084558	0.25321	0.968264	955	4	0.087609	0.8878	0.88704	0.998234	3229	0	0.087609		0.0516849
MPL	10	0.45586	0.71645	0.998749	2598	5	0.19664	0.011483	0.032864	0.99169	112	2	0.19664		1.93994
MPP1	10	0.27187	0.5416	0.998749	1953	5	-0.094465	0.44905	0.49895	0.99169	1801	1	-0.094465		0.347705
MPP2	8	0.40277	0.67396	0.998749	2454	4	-0.11634	0.97238	0.97218	0.99915	3545	0	-0.11634		0.012164
MPP3	9	0.47154	0.72868	0.998749	2638	4	-0.54276	0.099501	0.18229	0.99169	655	2	-0.54276		1.00217
MPP5	9	0.040198	0.1454	0.957778	547	6	-0.10937	0.90348	0.90291	0.998234	3285	0	-0.10937		0.0440815
MPP6	9	0.31482	0.58938	0.998749	2120	3	0.47649	0.61369	0.62267	0.993049	2292	1	0.47649		0.212051
MPP7	10	0.083601	0.25127	0.968264	948	5	-0.28294	0.44926	0.49908	0.99169	1802	1	-0.28294		0.347502
MPZ	8	0.0072815	0.035726	0.940911	135	4	-0.62097	0.75427	0.75465	0.998234	2738	0	-0.62097		0.122473
MPZL1	5	0.31534	0.58991	0.998749	2124	3	-0.38296	0.5046	0.53723	0.99169	1950	0	-0.38296		0.297053
MPZL2	9	0.20514	0.45758	0.998589	1660	2	1.2645	0.25053	0.34579	0.99169	1250	2	1.2645		0.60114
MR1	6	0.12204	0.326	0.994676	1190	4	-1.2278	0.60175	0.6127	0.99169	2254	0	-1.2278		0.220584
MRAS	9	0.36196	0.63861	0.998749	2318	3	0.54463	0.70877	0.70954	0.998234	2572	0	0.54463		0.149495
MRC1	10	0.010108	0.04776	0.940911	178	9	-1.1093	0.54581	0.56808	0.99169	2075	1	-1.1093		0.262959
MRC2	10	0.20699	0.46005	0.998589	1672	5	0.11033	0.48531	0.52374	0.99169	1898	1	0.11033		0.313981
MRGPRD	10	0.89087	0.95529	0.999999	3491	2	1.2822	0.021038	0.054604	0.99169	191	4	1.2822		1.677
MRGPRE	10	0.11402	0.31107	0.99006	1149	6	-0.45211	0.94859	0.94856	0.998849	3467	0	-0.45211		0.0229215
MRGPRF	10	0.40765	0.67791	0.998749	2467	4	0.7455	0.0050849	0.016414	0.961618	62	3	0.7455		2.29372
MRGPRG	8	0.13915	0.35668	0.994676	1300	4	0.35891	0.00076301	0.0030309	0.640539	16	3	0.35891		3.11747
MRGPRX1	8	0.27253	0.54243	0.998749	1958	5	-0.21616	0.68673	0.68794	0.998234	2496	0	-0.21616		0.163214
MRGPRX2	8	0.0013945	0.0082319	0.766955	39	7	-1.706	0.99513	0.99516	0.99915	3636	0	-1.706		0.00212018
MRGPRX4	7	0.050312	0.17376	0.964761	652	6	-0.56383	0.86507	0.86437	0.998234	3149	0	-0.56383		0.0629487
MS4A1	10	0.37348	0.64982	0.998749	2361	6	-0.79575	0.71775	0.71837	0.998234	2600	1	-0.79575		0.144027
MS4A12	10	0.49685	0.748	0.998749	2701	3	0.80491	0.0084099	0.025224	0.99169	86	2	0.80491		2.07521
MS4A2	10	0.012506	0.05703	0.940911	214	6	-0.28465	0.13791	0.22738	0.99169	812	1	-0.28465		0.860404
MS4A3	10	0.9273	0.96889	0.999999	3536	2	0.43225	0.1464	0.23667	0.99169	842	2	0.43225		0.834459
MS4A8	6	0.62383	0.83071	0.998749	3016	3	0.22889	0.038943	0.087253	0.99169	316	1	0.22889		1.40957
MSN	7	0.19802	0.4475	0.998589	1636	5	-0.14412	0.68816	0.68936	0.998234	2500	0	-0.14412		0.162311
MSR1	10	0.65795	0.84915	0.998749	3083	3	0.2076	0.94985	0.94986	0.998849	3475	0	0.2076		0.022345
MST1R	10	0.26328	0.5317	0.998749	1919	6	-0.1706	0.59923	0.61048	0.99169	2249	1	-0.1706		0.222406
MTMR12	10	0.017675	0.076033	0.940911	286	5	0.26372	0.51601	0.54558	0.99169	1990	1	0.26372		0.287342
MTNR1A	10	0.0022647	0.012778	0.794074	57	6	-1.0375	0.34078	0.42856	0.99169	1540	1	-1.0375		0.467526
MTNR1B	9	0.073767	0.22953	0.964761	862	6	-0.62557	0.44447	0.49611	0.99169	1795	1	-0.62557		0.352158
MUC1	8	0.055877	0.18814	0.964761	693	5	-1.426	0.97313	0.97284	0.99915	3546	0	-1.426		0.0118291
MUC17	10	0.24307	0.50704	0.998749	1833	6	-0.17012	0.4033	0.46934	0.99169	1676	1	-0.17012		0.394372
MUC20	6	0.0013431	0.007953	0.765373	38	3	0.29867	0.71799	0.71858	0.998234	2624	0	0.29867		0.143882
MUC4	6	0.29099	0.56324	0.998749	2048	4	-0.18815	0.65159	0.65576	0.997133	2405	0	-0.18815		0.186026
MUSK	9	0.13168	0.34324	0.994676	1248	6	-0.40308	0.85529	0.85469	0.998234	3110	0	-0.40308		0.0678866
MYD88	9	0.66985	0.85519	0.998749	3109	4	0.039894	0.3857	0.45796	0.99169	1627	1	0.039894		0.41375
MYH1	7	0.18677	0.43204	0.998145	1574	5	-0.68065	0.062876	0.12785	0.99169	449	2	-0.68065		1.20152
MYO1D	10	0.44728	0.70968	0.998749	2571	4	1.113	0.0012059	0.0045904	0.654037	25	5	1.113		2.91869
MYO3B	10	0.3182	0.59298	0.998749	2142	4	0.23438	0.22077	0.31518	0.99169	1130	1	0.23438		0.65606
MYZAP	7	0.31551	0.59014	0.998749	2125	4	-0.25355	0.92842	0.92809	0.998234	3393	0	-0.25355		0.0322555
NAALAD2	10	0.098543	0.28181	0.978406	1045	5	-0.059179	0.16496	0.2566	0.99169	915	1	-0.059179		0.782621
NAALADL1	8	0.80346	0.91966	0.998749	3364	1	0.52561	0.18091	0.27361	0.99169	980	1	0.52561		0.742537
NALCN	8	0.54595	0.7808	0.998749	2816	3	0.10017	0.078098	0.15171	0.99169	548	1	0.10017		1.10736
NCAM1	10	0.1073	0.29878	0.98022	1114	6	-0.26934	0.16213	0.25367	0.99169	904	2	-0.26934		0.790137
NCAM2	10	0.17888	0.42098	0.998145	1530	4	0.068624	0.41169	0.47476	0.99169	1700	1	0.068624		0.38543
NCEH1	7	0.040614	0.14661	0.957778	549	6	-0.62343	0.98027	0.9801	0.99915	3581	0	-0.62343		0.00865429
NCKAP1	10	0.78079	0.90954	0.998749	3326	3	0.71254	0.018644	0.049374	0.99169	175	4	0.71254		1.72946
NCKAP1L	9	0.3374	0.61335	0.998749	2210	4	-0.44046	0.20109	0.29476	0.99169	1047	1	-0.44046		0.69661
NCMAP	5	0.95804	0.98018	0.999999	3579	1	2.1164	0.0049621	0.016051	0.961618	59	3	2.1164		2.30433
NCR1	6	0.40637	0.67676	0.998749	2464	3	0.054486	0.72806	0.72856	0.998234	2650	0	0.054486		0.137833
NCR2	10	0.25886	0.52656	0.998749	1901	4	0.38445	0.06924	0.13769	0.99169	496	3	0.38445		1.15964
NCR3	6	0.44687	0.70936	0.998749	2568	3	-0.021418	0.11005	0.19681	0.99169	712	1	-0.021418		0.95841
NCR3LG1	10	0.12693	0.3347	0.994676	1218	7	-0.16048	0.47893	0.51931	0.99169	1880	1	-0.16048		0.319728
NCSTN	10	0.99787	0.99784	0.999999	3644	1	1.1912	0.29743	0.39187	0.99169	1400	2	1.1912		0.526615
NDRG4	10	0.87958	0.95089	0.999999	3473	3	0.92891	0.025259	0.063279	0.99169	224	3	0.92891		1.59758
NEBL	10	0.72522	0.88306	0.998749	3220	3	0.7961	0.034573	0.079794	0.99169	284	3	0.7961		1.46126
NECAP1	5	0.0030711	0.016679	0.853744	71	5	-3.3413	0.99693	0.9969	0.99915	3645	0	-3.3413		0.00133533
NEFM	10	0.31581	0.59047	0.998749	2131	6	-0.199	0.6018	0.61274	0.99169	2255	1	-0.199		0.220548
Negctrl_1000	1	0.26626	0.53515	0.998749	1927	1	-2.7945	0.73374	0.73403	0.998234	2667	0	-2.7945		0.134458
Negctrl_601	1	0.13321	0.34598	0.994676	1261	1	-1.6098	0.86679	0.86607	0.998234	3156	0	-1.6098		0.0620861
Negctrl_602	1	0.029512	0.11418	0.955466	433	1	-2.6809	0.97049	0.97039	0.99915	3537	0	-2.6809		0.0130089
Negctrl_603	1	0.82494	0.9293	0.999846	3392	0	1.1439	0.17506	0.26733	0.99169	949	0	1.1439		0.756813
Negctrl_604	1	0.33986	0.61597	0.998749	2222	1	-2.5908	0.66014	0.66345	0.998234	2428	0	-2.5908		0.180364
Negctrl_606	1	0.33028	0.60595	0.998749	2186	1	-0.25869	0.66972	0.67225	0.998234	2450	0	-0.25869		0.174107
Negctrl_608	1	0.21391	0.46916	0.998589	1703	1	-1.0419	0.78609	0.7862	0.998234	2854	0	-1.0419		0.104528
Negctrl_609	1	0.50727	0.75507	0.998749	2727	0	0.030002	0.49273	0.52887	0.99169	1913	0	0.030002		0.307391
Negctrl_610	1	0.26626	0.53515	0.998749	1929	1	-2.7945	0.73374	0.73403	0.998234	2668	0	-2.7945		0.134458
Negctrl_611	1	0.95943	0.9807	0.999999	3582	0	3.665	0.040573	0.09005	0.99169	327	1	3.665		1.39176
Negctrl_612	1	0.52204	0.7648	0.998749	2758	0	0.052609	0.47796	0.51862	0.99169	1878	0	0.052609		0.320608
Negctrl_613	1	0.4963	0.74763	0.998749	2700	1	-1.4993	0.5037	0.5366	0.99169	1945	0	-1.4993		0.297828
Negctrl_614	1	0.80375	0.91982	0.998749	3368	0	1.5734	0.19625	0.28979	0.99169	1032	0	1.5734		0.70719
Negctrl_615	1	0.34474	0.62106	0.998749	2243	1	-0.4471	0.65526	0.65911	0.998234	2414	0	-0.4471		0.183586
Negctrl_616	1	0.57548	0.80006	0.998749	2895	0	0.34732	0.42452	0.48309	0.99169	1721	0	0.34732		0.372102
Negctrl_618	1	0.90492	0.96062	0.999999	3506	0	1.9499	0.095083	0.17623	0.99169	636	1	1.9499		1.0219
Negctrl_619	1	0.58905	0.80881	0.998749	2929	0	0.35341	0.41095	0.47429	0.99169	1698	0	0.35341		0.386211
Negctrl_620	1	0.59906	0.81507	0.998749	2951	0	0.25776	0.40094	0.46779	0.99169	1674	0	0.25776		0.396921
Negctrl_621	1	0.82257	0.9282	0.999846	3388	0	1.0664	0.17743	0.26978	0.99169	963	0	1.0664		0.750973
Negctrl_622	1	0.58821	0.80816	0.998749	2921	0	0.28348	0.41179	0.47482	0.99169	1701	0	0.28348		0.385324
Negctrl_623	1	0.070223	0.22159	0.964761	819	1	-2.1057	0.92978	0.92946	0.998234	3402	0	-2.1057		0.0316198
Negctrl_624	1	0.84813	0.93865	0.999846	3427	0	1.1603	0.15187	0.24262	0.99169	859	0	1.1603		0.818528
Negctrl_625	1	0.79118	0.91416	0.998749	3342	0	0.95197	0.20882	0.30293	0.99169	1079	0	0.95197		0.680228
Negctrl_626	1	0.10971	0.30318	0.98643	1124	1	-1.5924	0.89029	0.8896	0.998234	3237	0	-1.5924		0.0504685
Negctrl_627	1	0.85296	0.94055	0.999846	3438	0	1.4676	0.14704	0.23737	0.99169	847	0	1.4676		0.832565
Negctrl_628	1	0.21971	0.47697	0.998589	1741	1	-0.63341	0.78029	0.78051	0.998234	2831	0	-0.63341		0.107744
Negctrl_629	1	0.79288	0.91491	0.998749	3343	0	1.203	0.20712	0.30117	0.99169	1072	0	1.203		0.683778
Negctrl_630	1	0.63953	0.83927	0.998749	3052	0	0.6278	0.36047	0.44219	0.99169	1577	0	0.6278		0.443131
Negctrl_631	1	0.52457	0.76649	0.998749	2764	0	0.074233	0.47543	0.51689	0.99169	1872	0	0.074233		0.322913
Negctrl_632	1	0.040573	0.14651	0.957778	548	1	-2.511	0.95943	0.95938	0.99915	3504	0	-2.511		0.0179867
Negctrl_633	1	0.63143	0.83505	0.998749	3038	0	0.35804	0.36857	0.44736	0.99169	1591	0	0.35804		0.43348
Negctrl_634	1	0.16806	0.4048	0.998145	1481	1	-0.82532	0.83194	0.83146	0.998234	3019	0	-0.82532		0.079908
Negctrl_635	1	0.87539	0.94936	0.999999	3467	0	1.9373	0.12461	0.21309	0.99169	775	0	1.9373		0.904447
Negctrl_636	1	0.012008	0.055111	0.940911	208	1	-4.961	0.98799	0.98786	0.99915	3609	0	-4.961		0.00524745
Negctrl_637	1	0.69135	0.86559	0.998749	3146	0	0.75155	0.30865	0.40148	0.99169	1440	0	0.75155		0.510534
Negctrl_638	1	0.77169	0.90532	0.998749	3312	0	0.74032	0.22831	0.32294	0.99169	1162	0	0.74032		0.641475
Negctrl_639	1	0.028151	0.10985	0.955466	417	1	-4.4898	0.97185	0.97168	0.99915	3542	0	-4.4898		0.0124008
Negctrl_640	1	0.60118	0.81642	0.998749	2959	0	0.51217	0.39882	0.46635	0.99169	1670	0	0.51217		0.399223
Negctrl_641	1	0.95391	0.97862	0.999999	3574	0	3.8111	0.046086	0.099585	0.99169	362	1	3.8111		1.33643
Negctrl_642	1	0.55737	0.78818	0.998749	2838	0	0.19585	0.44263	0.49479	0.99169	1790	0	0.19585		0.353959
Negctrl_643	1	0.22791	0.48784	0.998749	1783	1	-1.0227	0.77209	0.7722	0.998234	2803	0	-1.0227		0.112332
Negctrl_644	1	0.016832	0.073101	0.940911	275	1	-4.7809	0.98317	0.98299	0.99915	3590	0	-4.7809		0.00737138
Negctrl_645	1	0.26185	0.53007	0.998749	1913	1	-0.71719	0.73815	0.73848	0.998234	2682	0	-0.71719		0.131855
Negctrl_646	1	0.8033	0.91959	0.998749	3363	0	1.1786	0.1967	0.29026	0.99169	1034	0	1.1786		0.706196
Negctrl_647	1	0.66238	0.85148	0.998749	3089	0	0.42521	0.33762	0.42591	0.99169	1530	0	0.42521		0.471572
Negctrl_648	1	0.0032734	0.01764	0.853744	74	1	-3.7794	0.99673	0.99673	0.99915	3644	0	-3.7794		0.00142247
Negctrl_650	1	0.79734	0.91686	0.998749	3351	0	1.3829	0.20266	0.2965	0.99169	1052	0	1.3829		0.693232
Negctrl_651	1	0.11429	0.31169	0.990327	1150	1	-1.5096	0.88571	0.88502	0.998234	3217	0	-1.5096		0.0527085
Negctrl_653	1	0.94403	0.97529	0.999999	3559	0	1.2365	0.055975	0.11634	0.99169	413	1	1.2365		1.25201
Negctrl_654	1	0.9125	0.96358	0.999999	3515	0	2.2597	0.087503	0.16589	0.99169	598	1	2.2597		1.05798
Negctrl_655	1	0.31066	0.58473	0.998749	2110	1	-0.53477	0.68934	0.6905	0.998234	2502	0	-0.53477		0.161567
Negctrl_656	1	0.93286	0.97104	0.999999	3547	0	2.4905	0.067139	0.13449	0.99169	485	1	2.4905		1.17303
Negctrl_657	1	0.23467	0.49656	0.998749	1803	1	-1.1092	0.76533	0.76558	0.998234	2773	0	-1.1092		0.116151
Negctrl_658	1	0.2306	0.49132	0.998749	1791	1	-0.80963	0.7694	0.76958	0.998234	2788	0	-0.80963		0.113848
Negctrl_659	1	0.22843	0.48856	0.998749	1784	1	-0.48414	0.77157	0.77167	0.998234	2800	0	-0.48414		0.112625
Negctrl_660	1	0.84739	0.93836	0.999846	3423	0	1.1119	0.15261	0.24348	0.99169	865	0	1.1119		0.816417
Negctrl_661	1	0.82226	0.92804	0.999846	3385	0	1.5081	0.17774	0.27011	0.99169	964	0	1.5081		0.750215
Negctrl_663	1	0.82415	0.92893	0.999846	3390	0	1.518	0.17585	0.26817	0.99169	956	0	1.518		0.754858
Negctrl_664	1	0.70383	0.87193	0.998749	3187	0	0.9098	0.29617	0.39073	0.99169	1397	0	0.9098		0.528459
Negctrl_665	1	0.40211	0.67343	0.998749	2446	1	-0.36612	0.59789	0.60935	0.99169	2244	0	-0.36612		0.223379
Negctrl_666	1	0.45267	0.71386	0.998749	2589	1	-2.2185	0.54733	0.56924	0.99169	2081	0	-2.2185		0.261751
Negctrl_667	1	0.76659	0.90315	0.998749	3301	0	1.0481	0.23341	0.32816	0.99169	1180	0	1.0481		0.631881
Negctrl_668	1	0.88118	0.95151	0.999999	3474	0	-0.93623	0.11882	0.20695	0.99169	750	1	-0.93623		0.92511
Negctrl_669	1	0.55897	0.78921	0.998749	2849	0	0.22014	0.44103	0.49375	0.99169	1785	0	0.22014		0.355532
Negctrl_670	1	0.59629	0.81343	0.998749	2942	0	0.20713	0.40371	0.4696	0.99169	1677	0	0.20713		0.39393
Negctrl_671	1	0.14444	0.36582	0.994676	1328	1	-1.4945	0.85556	0.85493	0.998234	3114	0	-1.4945		0.0677495
Negctrl_672	1	0.403	0.67413	0.998749	2456	1	-0.40059	0.597	0.60861	0.99169	2237	0	-0.40059		0.224026
Negctrl_673	1	0.068414	0.21723	0.964761	803	1	-3.878	0.93159	0.9314	0.998234	3409	0	-3.878		0.0307752
Negctrl_674	1	0.51039	0.75711	0.998749	2735	0	0.049547	0.48961	0.52671	0.99169	1904	0	0.049547		0.31015
Negctrl_675	1	0.42444	0.69143	0.998749	2507	1	-0.12123	0.57556	0.59148	0.99169	2161	0	-0.12123		0.239909
Negctrl_676	1	0.56571	0.79368	0.998749	2866	0	0.13051	0.43429	0.48925	0.99169	1767	0	0.13051		0.36222
Negctrl_677	1	0.075012	0.23244	0.964761	876	1	-1.8808	0.92499	0.92489	0.998234	3378	0	-1.8808		0.033863
Negctrl_678	1	0.24556	0.51029	0.998749	1840	1	-0.58229	0.75444	0.75483	0.998234	2739	0	-0.58229		0.122375
Negctrl_679	1	0.34884	0.62525	0.998749	2260	1	-0.73833	0.65116	0.6554	0.997133	2403	0	-0.73833		0.186312
Negctrl_680	1	0.35776	0.63437	0.998749	2308	1	-0.55025	0.64224	0.64755	0.993675	2381	0	-0.55025		0.192303
Negctrl_681	1	0.99481	0.99598	0.999999	3634	0	8.5027	0.0051857	0.016644	0.961618	63	1	8.5027		2.28519
Negctrl_682	1	0.58459	0.80599	0.998749	2913	0	0.20233	0.41541	0.47712	0.99169	1709	0	0.20233		0.381523
Negctrl_683	1	0.75047	0.89593	0.998749	3263	0	0.73254	0.24953	0.34472	0.99169	1246	0	0.73254		0.602877
Negctrl_684	1	0.21599	0.47194	0.998589	1713	1	-0.78127	0.78401	0.78406	0.998234	2847	0	-0.78127		0.105678
Negctrl_685	1	0.71949	0.88004	0.998749	3213	0	0.49719	0.28051	0.37533	0.99169	1337	0	0.49719		0.552052
Negctrl_686	1	0.22305	0.48144	0.998589	1756	1	-0.82967	0.77695	0.77715	0.998234	2821	0	-0.82967		0.109607
Negctrl_687	1	0.55834	0.78883	0.998749	2840	0	0.16856	0.44166	0.4942	0.99169	1786	0	0.16856		0.354912
Negctrl_688	1	0.28058	0.55151	0.998749	1986	1	-0.85098	0.71942	0.72011	0.998234	2626	0	-0.85098		0.143017
Negctrl_689	1	0.091913	0.26873	0.976448	1003	1	-1.7242	0.90809	0.90754	0.998234	3306	0	-1.7242		0.0418711
Negctrl_690	1	0.97807	0.98807	0.999999	3605	0	4.8777	0.021932	0.056462	0.99169	198	1	4.8777		1.65892
Negctrl_691	1	0.17473	0.41494	0.998145	1509	1	-3.1317	0.82527	0.82476	0.998234	2998	0	-3.1317		0.0834039
Negctrl_692	1	0.67981	0.85994	0.998749	3130	0	0.6537	0.32019	0.41113	0.99169	1476	0	0.6537		0.494592
Negctrl_693	1	0.52002	0.76339	0.998749	2752	0	0.061135	0.47998	0.52009	0.99169	1883	0	0.061135		0.318777
Negctrl_694	1	0.78049	0.90941	0.998749	3325	0	0.88236	0.21951	0.31397	0.99169	1121	0	0.88236		0.658546
Negctrl_695	1	0.23713	0.49971	0.998749	1812	1	-1.1072	0.76287	0.76302	0.998234	2770	0	-1.1072		0.117549
Negctrl_696	1	0.973	0.98589	0.999999	3598	0	4.2592	0.026997	0.066444	0.99169	239	1	4.2592		1.56868
Negctrl_697	1	0.29104	0.5633	0.998749	2049	1	-0.63697	0.70896	0.70973	0.998234	2574	0	-0.63697		0.149378
Negctrl_698	1	0.50126	0.75113	0.998749	2711	0	0.015264	0.49874	0.53319	0.99169	1933	0	0.015264		0.302126
Negctrl_699	1	0.86894	0.94672	0.999999	3459	0	0.9832	0.13106	0.22009	0.99169	799	0	0.9832		0.88253
Negctrl_700	1	0.15182	0.3782	0.994676	1377	1	-1.4946	0.84818	0.84761	0.998234	3080	0	-1.4946		0.071512
Negctrl_702	1	0.86667	0.94587	0.999999	3457	0	1.223	0.13333	0.2225	0.99169	803	0	1.223		0.875072
Negctrl_703	1	0.052064	0.17861	0.964761	665	1	-2.3434	0.94794	0.94785	0.998849	3465	0	-2.3434		0.0232192
Negctrl_704	1	0.58624	0.80698	0.998749	2915	0	0.19282	0.41376	0.47602	0.99169	1705	0	0.19282		0.383251
Negctrl_705	1	0.45667	0.71708	0.998749	2600	1	-0.11206	0.54333	0.56623	0.99169	2069	0	-0.11206		0.264936
Negctrl_706	1	0.89689	0.95768	0.999999	3500	0	2.2532	0.10311	0.18723	0.99169	667	1	2.2532		0.986699
Negctrl_707	1	0.54791	0.78209	0.998749	2818	0	0.22159	0.45209	0.50088	0.99169	1808	0	0.22159		0.344775
Negctrl_708	1	0.54795	0.7821	0.998749	2819	0	0.1585	0.45205	0.50086	0.99169	1807	0	0.1585		0.344814
Negctrl_709	1	0.76337	0.90171	0.998749	3296	0	0.66813	0.23663	0.33143	0.99169	1192	0	0.66813		0.62593
Negctrl_710	1	0.8884	0.95434	0.999999	3485	0	1.9002	0.1116	0.1989	0.99169	725	1	1.9002		0.952336
Negctrl_711	1	0.75115	0.89625	0.998749	3265	0	0.80758	0.24885	0.344	0.99169	1242	0	0.80758		0.604062
Negctrl_712	1	0.67495	0.85752	0.998749	3122	0	0.84025	0.32505	0.41519	0.99169	1487	0	0.84025		0.48805
Negctrl_713	1	0.39947	0.67142	0.998749	2431	1	-0.068548	0.60053	0.61162	0.99169	2251	0	-0.068548		0.221465
Negctrl_714	1	0.27305	0.543	0.998749	1961	1	-0.60675	0.72695	0.72742	0.998234	2647	0	-0.60675		0.138495
Negctrl_715	1	0.28883	0.56077	0.998749	2036	1	-0.28612	0.71117	0.71193	0.998234	2580	0	-0.28612		0.148027
Negctrl_716	1	0.41183	0.68132	0.998749	2478	1	-0.063441	0.58817	0.60161	0.99169	2206	0	-0.063441		0.230497
Negctrl_717	1	0.38197	0.65703	0.998749	2385	1	-0.69781	0.61803	0.62635	0.993049	2301	0	-0.69781		0.20899
Negctrl_718	1	0.53902	0.77621	0.998749	2802	0	0.14482	0.46098	0.50713	0.99169	1830	0	0.14482		0.336318
Negctrl_719	1	0.36121	0.63779	0.998749	2317	1	-0.58495	0.63879	0.64436	0.993436	2372	0	-0.58495		0.194642
Negctrl_720	1	0.66214	0.85135	0.998749	3088	0	0.73622	0.33786	0.42611	0.99169	1531	0	0.73622		0.471263
Negctrl_721	1	0.20074	0.45138	0.998589	1644	1	-0.96993	0.79926	0.79927	0.998234	2894	0	-0.96993		0.0973119
Negctrl_722	1	0.21995	0.47725	0.998589	1742	1	-0.85663	0.78005	0.78021	0.998234	2830	0	-0.85663		0.107878
Negctrl_723	1	0.521	0.76408	0.998749	2755	0	0.090456	0.479	0.51937	0.99169	1881	0	0.090456		0.319664
Negctrl_724	1	0.010544	0.049579	0.940911	187	1	-5.0231	0.98946	0.98939	0.99915	3613	0	-5.0231		0.00460176
Negctrl_725	1	0.32846	0.60403	0.998749	2182	1	-0.32288	0.67154	0.67391	0.998234	2454	0	-0.32288		0.172928
Negctrl_726	1	0.80151	0.91876	0.998749	3358	0	0.83047	0.19849	0.29207	0.99169	1039	0	0.83047		0.702261
Negctrl_727	1	0.33986	0.61597	0.998749	2219	1	-2.5908	0.66014	0.66345	0.998234	2426	0	-2.5908		0.180364
Negctrl_728	1	0.073599	0.2291	0.964761	859	1	-2.0487	0.9264	0.92616	0.998234	3384	0	-2.0487		0.0332015
Negctrl_729	1	0.28509	0.55651	0.998749	2017	1	-0.39569	0.71491	0.7157	0.998234	2591	0	-0.39569		0.145749
Negctrl_730	1	0.42354	0.6907	0.998749	2505	1	-0.0021002	0.57646	0.59224	0.99169	2165	0	-0.0021002		0.239231
Negctrl_731	1	0.86576	0.94551	0.999999	3454	0	1.4665	0.13424	0.22347	0.99169	807	0	1.4665		0.872118
Negctrl_732	1	0.38717	0.6613	0.998749	2398	1	-0.29264	0.61283	0.62193	0.993049	2288	0	-0.29264		0.21266
Negctrl_733	1	0.94782	0.97661	0.999999	3567	0	2.1632	0.052185	0.10997	0.99169	387	1	2.1632		1.28245
Negctrl_734	1	0.5751	0.79975	0.998749	2893	0	0.35887	0.4249	0.48331	0.99169	1724	0	0.35887		0.371713
Negctrl_735	1	0.7173	0.87887	0.998749	3208	0	0.94741	0.2827	0.37745	0.99169	1351	0	0.94741		0.548674
Negctrl_736	1	0.13922	0.3568	0.994676	1301	1	-1.5374	0.86078	0.86014	0.998234	3133	0	-1.5374		0.0651078
Negctrl_737	1	0.80468	0.92024	0.998905	3369	0	1.6461	0.19532	0.28878	0.99169	1029	0	1.6461		0.709253
Negctrl_738	1	0.51016	0.75698	0.998749	2734	0	0.027007	0.48984	0.52689	0.99169	1905	0	0.027007		0.309946
Negctrl_739	1	0.89436	0.95671	0.999999	3497	0	1.6961	0.10564	0.19064	0.99169	681	1	1.6961		0.976172
Negctrl_740	1	0.97748	0.9878	0.999999	3603	0	5.212	0.022517	0.057672	0.99169	201	1	5.212		1.64749
Negctrl_741	1	0.24485	0.50937	0.998749	1838	1	-0.94423	0.75515	0.75549	0.998234	2741	0	-0.94423		0.121967
Negctrl_742	1	0.10063	0.28585	0.978406	1058	1	-1.8012	0.89937	0.89863	0.998234	3266	0	-1.8012		0.0460616
Negctrl_743	1	0.4963	0.74763	0.998749	2699	1	-1.4993	0.5037	0.5366	0.99169	1946	0	-1.4993		0.297828
Negctrl_744	1	0.58156	0.80404	0.998749	2907	0	0.29255	0.41844	0.47915	0.99169	1714	0	0.29255		0.378367
Negctrl_745	1	0.88993	0.95489	0.999999	3489	0	1.6696	0.11007	0.19686	0.99169	713	1	1.6696		0.958331
Negctrl_746	1	0.076632	0.23608	0.964761	890	1	-3.7855	0.92337	0.92326	0.998234	3371	0	-3.7855		0.0346242
Negctrl_747	1	0.73182	0.8866	0.998749	3233	0	0.72073	0.26818	0.36314	0.99169	1302	0	0.72073		0.571574
Negctrl_748	1	0.78198	0.91003	0.998749	3328	0	1.3214	0.21802	0.31247	0.99169	1111	0	1.3214		0.661504
Negctrl_749	1	0.34238	0.61871	0.998749	2233	1	-0.6026	0.65762	0.66127	0.998234	2420	0	-0.6026		0.182025
Negctrl_750	1	0.034233	0.12843	0.957778	488	1	-2.5882	0.96577	0.96587	0.99915	3524	0	-2.5882		0.0151263
Negctrl_751	1	0.00075805	0.0045904	0.717822	20	1	-4.4049	0.99924	0.99917	0.999441	3656	0	-4.4049		0.000330189
Negctrl_752	1	0.22507	0.48415	0.998589	1768	1	-1.1456	0.77493	0.77519	0.998234	2814	0	-1.1456		0.110738
Negctrl_753	1	0.7772	0.90788	0.998749	3320	0	1.0985	0.2228	0.31732	0.99169	1142	0	1.0985		0.652085
Negctrl_754	1	0.014144	0.063184	0.940911	236	1	-3.1653	0.98586	0.98569	0.99915	3599	0	-3.1653		0.00618475
Negctrl_755	1	0.66344	0.85207	0.998749	3091	0	0.5787	0.33656	0.42505	0.99169	1519	0	0.5787		0.472938
Negctrl_756	1	0.20652	0.45937	0.998589	1668	1	-0.74621	0.79348	0.79369	0.998234	2874	0	-0.74621		0.100464
Negctrl_757	1	0.53096	0.77074	0.998749	2783	0	0.15033	0.46904	0.51256	0.99169	1860	0	0.15033		0.32879
Negctrl_758	1	0.6098	0.82194	0.998749	2982	0	0.56448	0.3902	0.46091	0.99169	1641	0	0.56448		0.408713
Negctrl_759	1	0.071808	0.22498	0.964761	840	1	-3.8325	0.92819	0.92784	0.998234	3388	0	-3.8325		0.0323631
Negctrl_760	1	0.7746	0.9066	0.998749	3317	0	1.4711	0.2254	0.32	0.99169	1153	0	1.4711		0.647046
Negctrl_761	1	0.359	0.63555	0.998749	2310	1	-0.70104	0.641	0.64646	0.993675	2378	0	-0.70104		0.193142
Negctrl_762	1	0.37759	0.65349	0.998749	2374	1	-0.14383	0.62241	0.63016	0.993049	2314	0	-0.14383		0.205923
Negctrl_763	1	0.42537	0.69213	0.998749	2510	1	-0.24877	0.57463	0.59075	0.99169	2156	0	-0.24877		0.240612
Negctrl_764	1	0.72931	0.88529	0.998749	3229	0	0.8472	0.27069	0.36578	0.99169	1310	0	0.8472		0.567528
Negctrl_765	1	0.77812	0.90832	0.998749	3323	0	1.5679	0.22188	0.31635	0.99169	1135	0	1.5679		0.653882
Negctrl_766	1	0.049807	0.17247	0.964761	645	1	-2.3876	0.95019	0.95022	0.998849	3477	0	-2.3876		0.0221895
Negctrl_767	1	0.34992	0.62642	0.998749	2266	1	-0.45271	0.65008	0.65444	0.996371	2402	0	-0.45271		0.187033
Negctrl_768	1	0.9183	0.96561	0.999999	3522	0	1.776	0.081697	0.15722	0.99169	575	1	1.776		1.08779
Negctrl_770	1	0.77092	0.905	0.998749	3308	0	1.1229	0.22908	0.32376	0.99169	1164	0	1.1229		0.640013
Negctrl_771	1	0.77109	0.90506	0.998749	3309	0	0.82917	0.22891	0.32359	0.99169	1163	0	0.82917		0.640335
Negctrl_772	1	0.44737	0.70974	0.998749	2572	1	-0.10372	0.55263	0.57339	0.99169	2098	0	-0.10372		0.257566
Negctrl_773	1	0.50339	0.75259	0.998749	2722	0	0.013847	0.49661	0.53159	0.99169	1923	0	0.013847		0.303985
Negctrl_774	1	0.53999	0.77686	0.998749	2806	0	0.16788	0.46001	0.50645	0.99169	1827	0	0.16788		0.337233
Negctrl_775	1	0.52545	0.76705	0.998749	2772	0	0.069915	0.47455	0.5163	0.99169	1868	0	0.069915		0.323718
Negctrl_776	1	0.65256	0.84629	0.998749	3076	0	0.52655	0.34744	0.43416	0.99169	1549	0	0.52655		0.45912
Negctrl_777	1	0.4719	0.72895	0.998749	2641	1	-0.044276	0.5281	0.55469	0.99169	2018	0	-0.044276		0.277284
Negctrl_778	1	0.16717	0.40343	0.998145	1473	1	-0.75193	0.83283	0.83223	0.998234	3024	0	-0.75193		0.0794436
Negctrl_780	1	0.93174	0.9706	0.999999	3544	0	2.4213	0.068259	0.1362	0.99169	491	1	2.4213		1.16584
Negctrl_781	1	0.79037	0.91374	0.998749	3341	0	1.1074	0.20963	0.30382	0.99169	1083	0	1.1074		0.678547
Negctrl_782	1	0.14932	0.37405	0.994676	1361	1	-1.0717	0.85068	0.85005	0.998234	3086	0	-1.0717		0.0702338
Negctrl_783	1	0.76023	0.9003	0.998749	3291	0	0.70847	0.23977	0.33461	0.99169	1208	0	0.70847		0.620205
Negctrl_784	1	0.16505	0.40018	0.997414	1464	1	-1.3643	0.83495	0.8344	0.998234	3033	0	-1.3643		0.0783395
Negctrl_785	1	0.35137	0.62781	0.998749	2276	1	-0.1628	0.64863	0.65309	0.995561	2399	0	-0.1628		0.188003
Negctrl_786	1	0.021346	0.088542	0.940911	331	1	-2.9349	0.97865	0.97844	0.99915	3576	0	-2.9349		0.0093726
Negctrl_787	1	0.64206	0.84063	0.998749	3061	0	0.51528	0.35794	0.44068	0.99169	1571	0	0.51528		0.44619
Negctrl_788	1	0.076632	0.23608	0.964761	889	1	-2.0062	0.92337	0.92326	0.998234	3370	0	-2.0062		0.0346242
Negctrl_789	1	0.84431	0.93711	0.999846	3416	0	1.5708	0.15569	0.24688	0.99169	879	0	1.5708		0.807739
Negctrl_790	1	0.57527	0.7999	0.998749	2894	0	0.26149	0.42473	0.48322	0.99169	1723	0	0.26149		0.371887
Negctrl_791	1	0.7816	0.90985	0.998749	3327	0	0.57561	0.2184	0.31285	0.99169	1112	0	0.57561		0.660747
Negctrl_792	1	0.24738	0.51262	0.998749	1849	1	-1.0719	0.75262	0.75298	0.998234	2735	0	-1.0719		0.123424
Negctrl_793	1	0.076632	0.23608	0.964761	891	1	-2.0062	0.92337	0.92326	0.998234	3372	0	-2.0062		0.0346242
Negctrl_794	1	0.52639	0.76774	0.998749	2774	0	0.089798	0.47361	0.51568	0.99169	1865	0	0.089798		0.324579
Negctrl_795	1	0.67154	0.856	0.998749	3116	0	0.73244	0.32846	0.41811	0.99169	1498	0	0.73244		0.483518
Negctrl_796	1	0.85816	0.94254	0.999881	3444	0	1.8474	0.14184	0.23177	0.99169	824	0	1.8474		0.848201
Negctrl_797	1	0.18372	0.42779	0.998145	1562	1	-0.9639	0.81628	0.81601	0.998234	2968	0	-0.9639		0.0881608
Negctrl_798	1	0.62368	0.83063	0.998749	3015	0	0.30501	0.37632	0.45195	0.99169	1613	0	0.30501		0.424443
Negctrl_799	1	0.40313	0.67424	0.998749	2457	1	-0.20826	0.59687	0.60851	0.99169	2235	0	-0.20826		0.22412
Negctrl_800	1	0.071808	0.22498	0.964761	841	1	-3.8325	0.92819	0.92784	0.998234	3389	0	-3.8325		0.0323631
Negctrl_801	1	0.64697	0.84327	0.998749	3068	0	0.63833	0.35303	0.43778	0.99169	1557	0	0.63833		0.452188
Negctrl_803	1	0.79705	0.91673	0.998749	3350	0	1.1036	0.20295	0.29681	0.99169	1053	0	1.1036		0.692611
Negctrl_804	1	0.58883	0.80866	0.998749	2927	0	0.29049	0.41117	0.47446	0.99169	1699	0	0.29049		0.385979
Negctrl_805	1	0.46441	0.72318	0.998749	2617	1	-0.094297	0.53559	0.5603	0.99169	2050	0	-0.094297		0.271168
Negctrl_806	1	0.63957	0.83929	0.998749	3053	0	0.59662	0.36043	0.44217	0.99169	1576	0	0.59662		0.443179
Negctrl_807	1	0.42278	0.69013	0.998749	2503	1	-0.19323	0.57722	0.59286	0.99169	2166	0	-0.19323		0.238659
Negctrl_808	1	0.43848	0.70267	0.998749	2541	1	-0.31767	0.56152	0.58049	0.99169	2119	0	-0.31767		0.250635
Negctrl_809	1	0.069706	0.22027	0.964761	817	1	-1.9688	0.93029	0.93006	0.998234	3403	0	-1.9688		0.0313816
Negctrl_810	1	0.88769	0.95403	0.999999	3484	0	2.2243	0.11231	0.19982	0.99169	727	1	2.2243		0.949582
Negctrl_811	1	0.22591	0.48519	0.998589	1776	1	-0.8814	0.77409	0.77425	0.998234	2808	0	-0.8814		0.111209
Negctrl_812	1	0.016384	0.071428	0.940911	270	1	-3.0748	0.98362	0.98342	0.99915	3591	0	-3.0748		0.00717265
Negctrl_813	1	0.5639	0.79248	0.998749	2861	0	0.30691	0.4361	0.49039	0.99169	1770	0	0.30691		0.360414
Negctrl_814	1	0.22567	0.48491	0.998589	1774	1	-0.94741	0.77433	0.77453	0.998234	2810	0	-0.94741		0.111074
Negctrl_815	1	0.38197	0.65703	0.998749	2384	1	-2.4771	0.61803	0.62635	0.993049	2300	0	-2.4771		0.20899
Negctrl_816	1	0.041262	0.14848	0.957778	560	1	-4.2337	0.95874	0.9587	0.99915	3502	0	-4.2337		0.0182992
Negctrl_817	1	0.59911	0.81511	0.998749	2952	0	0.35528	0.40089	0.46777	0.99169	1672	0	0.35528		0.396975
Negctrl_819	1	0.037661	0.13827	0.957778	523	1	-2.5229	0.96234	0.96236	0.99915	3511	0	-2.5229		0.0166715
Negctrl_821	1	0.19363	0.44146	0.998589	1609	1	-0.85796	0.80637	0.80629	0.998234	2925	0	-0.85796		0.0934656
Negctrl_822	1	0.33986	0.61597	0.998749	2218	1	-2.5908	0.66014	0.66345	0.998234	2424	0	-2.5908		0.180364
Negctrl_823	1	0.69432	0.86717	0.998749	3153	0	0.63989	0.30568	0.39908	0.99169	1429	0	0.63989		0.514733
Negctrl_824	1	0.68054	0.86029	0.998749	3133	0	0.84918	0.31946	0.41052	0.99169	1472	0	0.84918		0.495584
Negctrl_825	1	0.14685	0.36989	0.994676	1341	1	-3.2748	0.85315	0.85259	0.998234	3097	0	-3.2748		0.0689746
Negctrl_826	1	0.13581	0.35048	0.994676	1274	1	-3.3413	0.86419	0.86349	0.998234	3144	0	-3.3413		0.0633908
Negctrl_827	1	0.40888	0.67885	0.998749	2470	1	-0.023317	0.59112	0.60406	0.99169	2214	0	-0.023317		0.228324
Negctrl_828	1	0.6254	0.83164	0.998749	3024	0	0.54445	0.3746	0.4508	0.99169	1604	0	0.54445		0.426432
Negctrl_829	1	0.76168	0.90095	0.998749	3294	0	1.0957	0.23832	0.33317	0.99169	1200	0	1.0957		0.62284
Negctrl_830	1	0.16885	0.40599	0.998145	1483	1	-1.2852	0.83115	0.83062	0.998234	3018	0	-1.2852		0.0803206
Negctrl_831	1	0.63273	0.83573	0.998749	3040	0	0.43744	0.36727	0.44656	0.99169	1589	0	0.43744		0.435015
Negctrl_832	1	0.47156	0.72869	0.998749	2640	1	-0.22211	0.52844	0.55498	0.99169	2019	0	-0.22211		0.277004
Negctrl_833	1	0.46591	0.72433	0.998749	2625	1	-0.33436	0.53409	0.55925	0.99169	2042	0	-0.33436		0.272386
Negctrl_834	1	0.96112	0.98134	0.999999	3584	0	4.0144	0.038884	0.087158	0.99169	315	1	4.0144		1.41023
Negctrl_835	1	0.025998	0.1032	0.948219	398	1	-2.7848	0.974	0.97368	0.99915	3551	0	-2.7848		0.011441
Negctrl_836	1	0.31616	0.59083	0.998749	2135	1	-0.56517	0.68384	0.68534	0.998234	2488	0	-0.56517		0.165045
Negctrl_837	1	0.61055	0.8224	0.998749	2986	0	0.26348	0.38945	0.46044	0.99169	1636	0	0.26348		0.409548
Negctrl_838	1	0.69446	0.86724	0.998749	3154	0	0.85776	0.30554	0.39896	0.99169	1427	0	0.85776		0.514932
Negctrl_839	1	0.20924	0.46285	0.998589	1682	1	-0.90177	0.79076	0.79088	0.998234	2866	0	-0.90177		0.101955
Negctrl_841	1	0.25493	0.52208	0.998749	1886	1	-0.40948	0.74507	0.74548	0.998234	2711	0	-0.40948		0.127803
Negctrl_842	1	0.59439	0.81232	0.998749	2938	0	0.4328	0.40561	0.47087	0.99169	1686	0	0.4328		0.391891
Negctrl_843	1	0.20133	0.45225	0.998589	1647	1	-1.0832	0.79867	0.79871	0.998234	2892	0	-1.0832		0.0976326
Negctrl_844	1	0.81559	0.92514	0.999846	3379	0	1.0301	0.18441	0.27723	0.99169	999	0	1.0301		0.734216
Negctrl_845	1	0.35675	0.63331	0.998749	2296	1	-0.43104	0.64325	0.64847	0.993675	2386	0	-0.43104		0.19162
Negctrl_847	1	0.89055	0.95517	0.999999	3490	0	1.5821	0.10945	0.19593	0.99169	709	1	1.5821		0.960784
Negctrl_848	1	0.66782	0.85419	0.998749	3105	0	0.66697	0.33218	0.42136	0.99169	1509	0	0.66697		0.478627
Negctrl_849	1	0.10504	0.29458	0.978406	1089	1	-1.6563	0.89496	0.89426	0.998234	3247	0	-1.6563		0.0481964
Negctrl_850	1	0.40571	0.67623	0.998749	2463	1	-0.58181	0.59429	0.60648	0.99169	2227	0	-0.58181		0.226002
Negctrl_851	1	0.82348	0.92861	0.999846	3389	0	1.3228	0.17652	0.26891	0.99169	959	0	1.3228		0.753206
Negctrl_852	1	0.75968	0.90007	0.998749	3287	0	0.93179	0.24032	0.33518	0.99169	1212	0	0.93179		0.61921
Negctrl_853	1	0.85303	0.94057	0.999846	3439	0	1.727	0.14697	0.23725	0.99169	846	0	1.727		0.832771
Negctrl_854	1	0.69625	0.86806	0.998749	3161	0	0.8322	0.30375	0.39755	0.99169	1422	0	0.8322		0.517484
Negctrl_855	1	0.36319	0.63982	0.998749	2320	1	-0.30705	0.63681	0.64272	0.993049	2365	0	-0.30705		0.19599
Negctrl_856	1	0.33986	0.61597	0.998749	2220	1	-2.5908	0.66014	0.66345	0.998234	2425	0	-2.5908		0.180364
Negctrl_857	1	0.67004	0.85527	0.998749	3110	0	0.42737	0.32996	0.41941	0.99169	1501	0	0.42737		0.481539
Negctrl_858	1	0.31383	0.58825	0.998749	2118	1	-0.86949	0.68617	0.68741	0.998234	2494	0	-0.86949		0.163568
Negctrl_859	1	0.52529	0.76693	0.998749	2766	0	0.07119	0.47471	0.51638	0.99169	1870	0	0.07119		0.323572
Negctrl_860	1	0.12062	0.32347	0.994676	1183	1	-1.63	0.87938	0.87865	0.998234	3194	0	-1.63		0.0558234
Negctrl_862	1	0.91756	0.96533	0.999999	3521	0	2.6343	0.082437	0.15835	0.99169	579	1	2.6343		1.08388
Negctrl_863	1	0.69702	0.86849	0.998749	3165	0	0.35642	0.30298	0.39702	0.99169	1415	0	0.35642		0.518586
Negctrl_864	1	0.048325	0.16849	0.964761	633	1	-4.1246	0.95167	0.95171	0.998849	3484	0	-4.1246		0.0215136
Negctrl_865	1	0.22988	0.49038	0.998749	1787	1	-0.79023	0.77012	0.7703	0.998234	2791	0	-0.79023		0.113442
Negctrl_866	1	0.56528	0.79338	0.998749	2865	0	0.25766	0.43472	0.48958	0.99169	1768	0	0.25766		0.36179
Negctrl_867	1	0.13843	0.35531	0.994676	1296	1	-1.351	0.86157	0.86093	0.998234	3137	0	-1.351		0.0647094
Negctrl_868	1	0.087589	0.25976	0.971829	974	1	-3.6866	0.91241	0.91197	0.998234	3318	0	-3.6866		0.03981
Negctrl_869	1	0.90095	0.95918	0.999999	3503	0	2.0237	0.099046	0.18165	0.99169	649	1	2.0237		1.00416
Negctrl_870	1	0.80081	0.91845	0.998749	3356	0	0.93329	0.19919	0.29274	0.99169	1042	0	0.93329		0.700732
[truncated: 1,658 more rows]
